# Supplementary material for: Dezocine for Preventing Postoperative Pain: A Meta-Analysis of Randomized Controlled Trials
Source: PLoS One. 2015 Aug 19;10(8):e0136091. doi: 10.1371/journal.pone.0136091 (PMC4545891; doi:10.1371/journal.pone.0136091)
Supplement: S1 File — (ZIP) [file pone.0136091.s002.zip]

Archive with 1 entries (1 files):
- Dezocine on Postoperative pain1.rm5
