# Supplementary material for: Dezocine for Preventing Postoperative Pain: A Meta-Analysis of Randomized Controlled Trials
Source: PLoS One. 2015 Aug 19;10(8):e0136091. doi: 10.1371/journal.pone.0136091 (PMC4545891; doi:10.1371/journal.pone.0136091)
Supplement: S1 File — (ZIP) [file pone.0136091.s002.zip › Dezocine on Postoperative pain1.rm5]

<?xml version="1.0" encoding="ISO-8859-1" standalone="no"?>
<COCHRANE_REVIEW DESCRIPTION="" DOI="" GROUP_ID="" ID="535914101315170564" MERGED_FROM="" MODIFIED="2015-06-28 12:08:38 +0800" MODIFIED_BY="[Empty name]" REVIEW_NO="" REVMAN_SUB_VERSION="5.2.5 " REVMAN_VERSION="5" SPLIT_FROM="" STAGE="R" STATUS="A" TYPE="INTERVENTION" VERSION_NO="0.0">
<COVER_SHEET MODIFIED="2015-06-28 12:07:20 +0800" MODIFIED_BY="[Empty name]">
<TITLE MODIFIED="2015-06-28 12:04:41 +0800" MODIFIED_BY="[Empty name]">Dezocine on Postoperative pain</TITLE>
<CONTACT>
<PERSON ID="????" MODIFIED="2015-06-28 12:06:39 +0800" MODIFIED_BY="[Empty name]" ROLE="UNKNOWN">
<PREFIX/>
<FIRST_NAME>Min</FIRST_NAME>
<MIDDLE_INITIALS/>
<LAST_NAME>Yan</LAST_NAME>
<SUFFIX/>
<POSITION/>
<EMAIL_1/>
<EMAIL_2/>
<URL/>
<MOBILE_PHONE/>
<ADDRESS>
<DEPARTMENT/>
<ORGANISATION/>
<ADDRESS_1/>
<ADDRESS_2/>
<CITY/>
<ZIP/>
<REGION/>
<COUNTRY CODE="NONE">Not specified</COUNTRY>
<PHONE_1/>
<PHONE_2/>
<FAX_1/>
<FAX_2/>
</ADDRESS>
<FOOTNOTE/>
</PERSON>
</CONTACT>
<CREATORS MODIFIED="2015-06-28 12:06:26 +0800" MODIFIED_BY="[Empty name]">
<PERSON ID="????" MODIFIED="2015-06-28 12:04:54 +0800" MODIFIED_BY="[Empty name]" ROLE="AUTHOR">
<PREFIX/>
<FIRST_NAME>Long</FIRST_NAME>
<MIDDLE_INITIALS>Xue</MIDDLE_INITIALS>
<LAST_NAME>Zhou</LAST_NAME>
<SUFFIX/>
<POSITION/>
<EMAIL_1/>
<EMAIL_2/>
<URL/>
<MOBILE_PHONE/>
<ADDRESS>
<DEPARTMENT/>
<ORGANISATION/>
<ADDRESS_1/>
<ADDRESS_2/>
<CITY/>
<ZIP/>
<REGION/>
<COUNTRY CODE="NONE">Not specified</COUNTRY>
<PHONE_1/>
<PHONE_2/>
<FAX_1/>
<FAX_2/>
</ADDRESS>
<FOOTNOTE/>
</PERSON>
<PERSON ID="????" MODIFIED="2015-06-28 12:05:41 +0800" MODIFIED_BY="[Empty name]" ROLE="AUTHOR">
<PREFIX/>
<FIRST_NAME>Jing</FIRST_NAME>
<MIDDLE_INITIALS>Chen</MIDDLE_INITIALS>
<LAST_NAME>Zhang</LAST_NAME>
<SUFFIX/>
<POSITION/>
<EMAIL_1/>
<EMAIL_2/>
<URL/>
<MOBILE_PHONE/>
<ADDRESS>
<DEPARTMENT/>
<ORGANISATION/>
<ADDRESS_1/>
<ADDRESS_2/>
<CITY/>
<ZIP/>
<REGION/>
<COUNTRY CODE="NONE">Not specified</COUNTRY>
<PHONE_1/>
<PHONE_2/>
<FAX_1/>
<FAX_2/>
</ADDRESS>
<FOOTNOTE/>
</PERSON>
<PERSON ID="????" MODIFIED="2015-06-28 12:05:54 +0800" MODIFIED_BY="[Empty name]" ROLE="AUTHOR">
<PREFIX/>
<FIRST_NAME>Min</FIRST_NAME>
<MIDDLE_INITIALS/>
<LAST_NAME>Wang</LAST_NAME>
<SUFFIX/>
<POSITION/>
<EMAIL_1/>
<EMAIL_2/>
<URL/>
<MOBILE_PHONE/>
<ADDRESS>
<DEPARTMENT/>
<ORGANISATION/>
<ADDRESS_1/>
<ADDRESS_2/>
<CITY/>
<ZIP/>
<REGION/>
<COUNTRY CODE="NONE">Not specified</COUNTRY>
<PHONE_1/>
<PHONE_2/>
<FAX_1/>
<FAX_2/>
</ADDRESS>
<FOOTNOTE/>
</PERSON>
<PERSON ID="????" MODIFIED="2015-06-28 12:06:16 +0800" MODIFIED_BY="[Empty name]" ROLE="AUTHOR">
<PREFIX/>
<FIRST_NAME>Na</FIRST_NAME>
<MIDDLE_INITIALS>Li</MIDDLE_INITIALS>
<LAST_NAME>Yu</LAST_NAME>
<SUFFIX/>
<POSITION/>
<EMAIL_1/>
<EMAIL_2/>
<URL/>
<MOBILE_PHONE/>
<ADDRESS>
<DEPARTMENT/>
<ORGANISATION/>
<ADDRESS_1/>
<ADDRESS_2/>
<CITY/>
<ZIP/>
<REGION/>
<COUNTRY CODE="NONE">Not specified</COUNTRY>
<PHONE_1/>
<PHONE_2/>
<FAX_1/>
<FAX_2/>
</ADDRESS>
<FOOTNOTE/>
</PERSON>
<PERSON ID="????" MODIFIED="2015-06-28 12:06:26 +0800" MODIFIED_BY="[Empty name]" ROLE="AUTHOR">
<PREFIX/>
<FIRST_NAME>Min</FIRST_NAME>
<MIDDLE_INITIALS/>
<LAST_NAME>Yan</LAST_NAME>
<SUFFIX/>
<POSITION/>
<EMAIL_1/>
<EMAIL_2/>
<URL/>
<MOBILE_PHONE/>
<ADDRESS>
<DEPARTMENT/>
<ORGANISATION/>
<ADDRESS_1/>
<ADDRESS_2/>
<CITY/>
<ZIP/>
<REGION/>
<COUNTRY CODE="NONE">Not specified</COUNTRY>
<PHONE_1/>
<PHONE_2/>
<FAX_1/>
<FAX_2/>
</ADDRESS>
<FOOTNOTE/>
</PERSON>
</CREATORS>
<DATES MODIFIED="2015-06-28 12:07:20 +0800" MODIFIED_BY="[Empty name]">
<UP_TO_DATE>
<DATE DAY="28" MONTH="6" YEAR="2015"/>
</UP_TO_DATE>
<LAST_SEARCH>
<DATE DAY="15" MONTH="5" YEAR="2015"/>
</LAST_SEARCH>
<NEXT_STAGE>
<DATE DAY="" MONTH="" YEAR=""/>
</NEXT_STAGE>
<PROTOCOL_PUBLISHED ISSUE="" YEAR=""/>
<REVIEW_PUBLISHED ISSUE="" YEAR=""/>
<LAST_CITATION_ISSUE ISSUE="" YEAR=""/>
</DATES>
<WHATS_NEW/>
<HISTORY/>
<SOURCES_OF_SUPPORT>
<INTERNAL_SOURCES/>
<EXTERNAL_SOURCES/>
</SOURCES_OF_SUPPORT>
<MESH_TERMS VERIFIED="NO"/>
<KEYWORDS/>
</COVER_SHEET>
<MAIN_TEXT MODIFIED="2015-06-28 12:08:38 +0800" MODIFIED_BY="[Empty name]">
<SUMMARY>
<TITLE>[Plain language title]</TITLE>
<SUMMARY_BODY>
<P>[Summary text]</P>
</SUMMARY_BODY>
</SUMMARY>
<ABSTRACT MODIFIED="2015-06-28 12:08:38 +0800" MODIFIED_BY="[Empty name]">
<ABS_BACKGROUND MODIFIED="2015-06-28 12:08:29 +0800" MODIFIED_BY="[Empty name]"/>
<ABS_OBJECTIVES/>
<ABS_SEARCH_STRATEGY MODIFIED="2015-06-28 12:08:38 +0800" MODIFIED_BY="[Empty name]"/>
<ABS_SELECTION_CRITERIA/>
<ABS_DATA_COLLECTION/>
<ABS_RESULTS/>
<ABS_CONCLUSIONS/>
</ABSTRACT>
<BODY>
<BACKGROUND>
<CONDITION/>
<INTERVENTION/>
<THEORY/>
<IMPORTANCE/>
</BACKGROUND>
<OBJECTIVES/>
<METHODS>
<SELECTION_CRITERIA>
<CRIT_STUDIES/>
<CRIT_PARTICIPANTS/>
<CRIT_INTERVENTIONS/>
<CRIT_OUTCOMES>
<CRIT_OUTCOMES_PRIMARY/>
<CRIT_OUTCOMES_SECONDARY/>
</CRIT_OUTCOMES>
</SELECTION_CRITERIA>
<SEARCH_METHODS>
<ELECTRONIC_SEARCHES/>
<OTHER_SEARCHES/>
</SEARCH_METHODS>
<DATA_COLLECTION>
<STUDY_SELECTION/>
<DATA_EXTRACTION/>
<QUALITY_ASSESSMENT/>
<EFFECT_MEASURES/>
<UNIT_OF_ANALYSIS/>
<MISSING_DATA/>
<HETEROGENEITY_ASSESSMENT/>
<BIAS_ASSESSMENT/>
<DATA_SYNTHESIS/>
<SUBGROUP_ANALYSIS/>
<SENSITIVITY_ANALYSIS/>
</DATA_COLLECTION>
</METHODS>
<RESULTS>
<STUDY_DESCRIPTION>
<SEARCH_RESULTS/>
<INCLUDED_STUDIES_DESCR/>
<EXCLUDED_STUDIES_DESCR/>
</STUDY_DESCRIPTION>
<STUDY_QUALITY>
<ALLOCATION/>
<BLINDING/>
<EXCLUSIONS/>
<SELECTIVE_REPORTING/>
<OTHER_BIAS_SOURCES/>
</STUDY_QUALITY>
<INTERVENTION_EFFECTS/>
</RESULTS>
<DISCUSSION>
<SUMMARY_OF_RESULTS/>
<APPLICABILITY_OF_FINDINGS/>
<QUALITY_OF_EVIDENCE/>
<POTENTIAL_BIASES/>
<AGREEMENT/>
</DISCUSSION>
<CONCLUSIONS>
<IMPLICATIONS_PRACTICE/>
<IMPLICATIONS_RESEARCH/>
</CONCLUSIONS>
</BODY>
<ACKNOWLEDGEMENTS/>
<CONFLICT_OF_INTEREST/>
<CONTRIBUTIONS/>
<PRO_REV_DIFF/>
<PUBLIC_NOTES/>
</MAIN_TEXT>
<STUDIES_AND_REFERENCES MODIFIED="2014-11-10 13:55:39 +0800" MODIFIED_BY="[Empty name]">
<STUDIES MODIFIED="2014-11-10 13:55:39 +0800" MODIFIED_BY="[Empty name]">
<INCLUDED_STUDIES MODIFIED="2014-11-10 13:55:39 +0800" MODIFIED_BY="[Empty name]">
<STUDY DATA_SOURCE="PUB" ID="STD-Downing-1981" MODIFIED="2014-11-10 13:55:24 +0800" MODIFIED_BY="[Empty name]" NAME="Downing 1981" YEAR="1981">
<REFERENCE PRIMARY="NO" TYPE="JOURNAL_ARTICLE">
<IDENTIFIERS/>
</REFERENCE>
<IDENTIFIERS/>
</STUDY>
<STUDY DATA_SOURCE="PUB" ID="STD-Edwards-1986" MODIFIED="2014-10-13 16:12:23 +0800" MODIFIED_BY="[Empty name]" NAME="Edwards 1986" YEAR="1986">
<REFERENCE PRIMARY="NO" TYPE="JOURNAL_ARTICLE">
<IDENTIFIERS/>
</REFERENCE>
<IDENTIFIERS/>
</STUDY>
<STUDY DATA_SOURCE="PUB" ID="STD-Finucane-1986" MODIFIED="2014-10-13 16:12:28 +0800" MODIFIED_BY="[Empty name]" NAME="Finucane 1986" YEAR="1986">
<REFERENCE PRIMARY="NO" TYPE="JOURNAL_ARTICLE">
<IDENTIFIERS/>
</REFERENCE>
<IDENTIFIERS/>
</STUDY>
<STUDY DATA_SOURCE="PUB" ID="STD-Galloway-1986" MODIFIED="2014-10-13 16:12:33 +0800" MODIFIED_BY="[Empty name]" NAME="Galloway 1986" YEAR="1986">
<REFERENCE PRIMARY="NO" TYPE="JOURNAL_ARTICLE">
<IDENTIFIERS/>
</REFERENCE>
<IDENTIFIERS/>
</STUDY>
<STUDY DATA_SOURCE="PUB" ID="STD-Gravenstein-1984" MODIFIED="2014-11-10 13:55:39 +0800" MODIFIED_BY="[Empty name]" NAME="Gravenstein 1984" YEAR="1984">
<REFERENCE PRIMARY="NO" TYPE="JOURNAL_ARTICLE">
<IDENTIFIERS/>
</REFERENCE>
<IDENTIFIERS/>
</STUDY>
<STUDY DATA_SOURCE="PUB" ID="STD-Pandit-1985" MODIFIED="2014-10-13 16:12:37 +0800" MODIFIED_BY="[Empty name]" NAME="Pandit 1985" YEAR="1985">
<REFERENCE PRIMARY="NO" TYPE="JOURNAL_ARTICLE">
<IDENTIFIERS/>
</REFERENCE>
<IDENTIFIERS/>
</STUDY>
<STUDY DATA_SOURCE="PUB" ID="STD-Pandit-1986" MODIFIED="2014-10-13 16:12:42 +0800" MODIFIED_BY="[Empty name]" NAME="Pandit 1986" YEAR="1986">
<REFERENCE PRIMARY="NO" TYPE="JOURNAL_ARTICLE">
<IDENTIFIERS/>
</REFERENCE>
<IDENTIFIERS/>
</STUDY>
</INCLUDED_STUDIES>
<EXCLUDED_STUDIES/>
<AWAITING_STUDIES/>
<ONGOING_STUDIES/>
</STUDIES>
<OTHER_REFERENCES>
<ADDITIONAL_REFERENCES/>
<OTHER_VERSIONS_REFERENCES/>
<PENDING_REFERENCES/>
</OTHER_REFERENCES>
</STUDIES_AND_REFERENCES>
<CHARACTERISTICS_OF_STUDIES MODIFIED="2014-11-10 13:55:39 +0800" MODIFIED_BY="[Empty name]">
<CHARACTERISTICS_OF_INCLUDED_STUDIES MODIFIED="2014-11-10 13:55:39 +0800" MODIFIED_BY="[Empty name]" SORT_BY="STUDY" USER_DEF_1_ENABLED="NO" USER_DEF_2_ENABLED="NO" USER_DEF_3_ENABLED="NO">
<INCLUDED_CHAR STUDY_ID="STD-Downing-1981">
<CHAR_METHODS/>
<CHAR_PARTICIPANTS/>
<CHAR_INTERVENTIONS/>
<CHAR_OUTCOMES/>
<CHAR_NOTES/>
</INCLUDED_CHAR>
<INCLUDED_CHAR STUDY_ID="STD-Edwards-1986">
<CHAR_METHODS/>
<CHAR_PARTICIPANTS/>
<CHAR_INTERVENTIONS/>
<CHAR_OUTCOMES/>
<CHAR_NOTES/>
</INCLUDED_CHAR>
<INCLUDED_CHAR STUDY_ID="STD-Finucane-1986">
<CHAR_METHODS/>
<CHAR_PARTICIPANTS/>
<CHAR_INTERVENTIONS/>
<CHAR_OUTCOMES/>
<CHAR_NOTES/>
</INCLUDED_CHAR>
<INCLUDED_CHAR STUDY_ID="STD-Galloway-1986">
<CHAR_METHODS/>
<CHAR_PARTICIPANTS/>
<CHAR_INTERVENTIONS/>
<CHAR_OUTCOMES/>
<CHAR_NOTES/>
</INCLUDED_CHAR>
<INCLUDED_CHAR STUDY_ID="STD-Gravenstein-1984">
<CHAR_METHODS/>
<CHAR_PARTICIPANTS/>
<CHAR_INTERVENTIONS/>
<CHAR_OUTCOMES/>
<CHAR_NOTES/>
</INCLUDED_CHAR>
<INCLUDED_CHAR STUDY_ID="STD-Pandit-1985">
<CHAR_METHODS/>
<CHAR_PARTICIPANTS/>
<CHAR_INTERVENTIONS/>
<CHAR_OUTCOMES/>
<CHAR_NOTES/>
</INCLUDED_CHAR>
<INCLUDED_CHAR STUDY_ID="STD-Pandit-1986">
<CHAR_METHODS/>
<CHAR_PARTICIPANTS/>
<CHAR_INTERVENTIONS/>
<CHAR_OUTCOMES/>
<CHAR_NOTES/>
</INCLUDED_CHAR>
<FOOTNOTES/>
</CHARACTERISTICS_OF_INCLUDED_STUDIES>
<CHARACTERISTICS_OF_EXCLUDED_STUDIES SORT_BY="STUDY">
<FOOTNOTES/>
</CHARACTERISTICS_OF_EXCLUDED_STUDIES>
<CHARACTERISTICS_OF_AWAITING_STUDIES SORT_BY="STUDY" USER_DEF_1_ENABLED="NO" USER_DEF_2_ENABLED="NO" USER_DEF_3_ENABLED="NO">
<FOOTNOTES/>
</CHARACTERISTICS_OF_AWAITING_STUDIES>
<CHARACTERISTICS_OF_ONGOING_STUDIES SORT_BY="STUDY" USER_DEF_1_ENABLED="NO" USER_DEF_2_ENABLED="NO" USER_DEF_3_ENABLED="NO">
<FOOTNOTES/>
</CHARACTERISTICS_OF_ONGOING_STUDIES>
</CHARACTERISTICS_OF_STUDIES>
<QUALITY_ITEMS MODIFIED="2014-11-10 13:55:39 +0800" MODIFIED_BY="[Empty name]">
<QUALITY_ITEM CORE_ITEM="YES" ID="QIT-01" LEVEL="STUDY" MODIFIED="2014-11-10 13:55:39 +0800" MODIFIED_BY="[Empty name]" NO="1">
<NAME>Random sequence generation (selection bias)</NAME>
<DESCRIPTION>
<P>Selection bias (biased allocation to interventions) due to inadequate generation of a randomised sequence</P>
</DESCRIPTION>
<QUALITY_ITEM_DATA>
<QUALITY_ITEM_DATA_ENTRY RESULT="UNKNOWN" STUDY_ID="STD-Downing-1981">
<DESCRIPTION/>
</QUALITY_ITEM_DATA_ENTRY>
<QUALITY_ITEM_DATA_ENTRY RESULT="UNKNOWN" STUDY_ID="STD-Edwards-1986">
<DESCRIPTION/>
</QUALITY_ITEM_DATA_ENTRY>
<QUALITY_ITEM_DATA_ENTRY RESULT="UNKNOWN" STUDY_ID="STD-Finucane-1986">
<DESCRIPTION/>
</QUALITY_ITEM_DATA_ENTRY>
<QUALITY_ITEM_DATA_ENTRY RESULT="UNKNOWN" STUDY_ID="STD-Galloway-1986">
<DESCRIPTION/>
</QUALITY_ITEM_DATA_ENTRY>
<QUALITY_ITEM_DATA_ENTRY RESULT="UNKNOWN" STUDY_ID="STD-Gravenstein-1984">
<DESCRIPTION/>
</QUALITY_ITEM_DATA_ENTRY>
<QUALITY_ITEM_DATA_ENTRY RESULT="UNKNOWN" STUDY_ID="STD-Pandit-1985">
<DESCRIPTION/>
</QUALITY_ITEM_DATA_ENTRY>
<QUALITY_ITEM_DATA_ENTRY RESULT="UNKNOWN" STUDY_ID="STD-Pandit-1986">
<DESCRIPTION/>
</QUALITY_ITEM_DATA_ENTRY>
</QUALITY_ITEM_DATA>
</QUALITY_ITEM>
<QUALITY_ITEM CORE_ITEM="YES" ID="QIT-02" LEVEL="STUDY" MODIFIED="2014-11-10 13:55:39 +0800" MODIFIED_BY="[Empty name]" NO="2">
<NAME>Allocation concealment (selection bias)</NAME>
<DESCRIPTION>
<P>Selection bias (biased allocation to interventions) due to inadequate concealment of allocations prior to assignment</P>
</DESCRIPTION>
<QUALITY_ITEM_DATA>
<QUALITY_ITEM_DATA_ENTRY RESULT="UNKNOWN" STUDY_ID="STD-Downing-1981">
<DESCRIPTION/>
</QUALITY_ITEM_DATA_ENTRY>
<QUALITY_ITEM_DATA_ENTRY RESULT="UNKNOWN" STUDY_ID="STD-Edwards-1986">
<DESCRIPTION/>
</QUALITY_ITEM_DATA_ENTRY>
<QUALITY_ITEM_DATA_ENTRY RESULT="UNKNOWN" STUDY_ID="STD-Finucane-1986">
<DESCRIPTION/>
</QUALITY_ITEM_DATA_ENTRY>
<QUALITY_ITEM_DATA_ENTRY RESULT="UNKNOWN" STUDY_ID="STD-Galloway-1986">
<DESCRIPTION/>
</QUALITY_ITEM_DATA_ENTRY>
<QUALITY_ITEM_DATA_ENTRY RESULT="UNKNOWN" STUDY_ID="STD-Gravenstein-1984">
<DESCRIPTION/>
</QUALITY_ITEM_DATA_ENTRY>
<QUALITY_ITEM_DATA_ENTRY RESULT="UNKNOWN" STUDY_ID="STD-Pandit-1985">
<DESCRIPTION/>
</QUALITY_ITEM_DATA_ENTRY>
<QUALITY_ITEM_DATA_ENTRY RESULT="UNKNOWN" STUDY_ID="STD-Pandit-1986">
<DESCRIPTION/>
</QUALITY_ITEM_DATA_ENTRY>
</QUALITY_ITEM_DATA>
</QUALITY_ITEM>
<QUALITY_ITEM CORE_ITEM="YES" ID="QIT-03" LEVEL="GROUP" MODIFIED="2014-11-10 13:55:39 +0800" MODIFIED_BY="[Empty name]" NO="3">
<NAME>Blinding of participants and personnel (performance bias)</NAME>
<DESCRIPTION>
<P>Performance bias due to knowledge of the allocated interventions by participants and personnel during the study</P>
</DESCRIPTION>
<QUALITY_ITEM_DATA_ENTRY_GROUP ID="QIG-03.01" NO="1">
<NAME>All outcomes</NAME>
</QUALITY_ITEM_DATA_ENTRY_GROUP>
<QUALITY_ITEM_DATA>
<QUALITY_ITEM_DATA_ENTRY GROUP_ID="QIG-03.01" RESULT="UNKNOWN" STUDY_ID="STD-Downing-1981">
<DESCRIPTION/>
</QUALITY_ITEM_DATA_ENTRY>
<QUALITY_ITEM_DATA_ENTRY GROUP_ID="QIG-03.01" RESULT="UNKNOWN" STUDY_ID="STD-Edwards-1986">
<DESCRIPTION/>
</QUALITY_ITEM_DATA_ENTRY>
<QUALITY_ITEM_DATA_ENTRY GROUP_ID="QIG-03.01" RESULT="UNKNOWN" STUDY_ID="STD-Finucane-1986">
<DESCRIPTION/>
</QUALITY_ITEM_DATA_ENTRY>
<QUALITY_ITEM_DATA_ENTRY GROUP_ID="QIG-03.01" RESULT="UNKNOWN" STUDY_ID="STD-Galloway-1986">
<DESCRIPTION/>
</QUALITY_ITEM_DATA_ENTRY>
<QUALITY_ITEM_DATA_ENTRY GROUP_ID="QIG-03.01" RESULT="UNKNOWN" STUDY_ID="STD-Gravenstein-1984">
<DESCRIPTION/>
</QUALITY_ITEM_DATA_ENTRY>
<QUALITY_ITEM_DATA_ENTRY GROUP_ID="QIG-03.01" RESULT="UNKNOWN" STUDY_ID="STD-Pandit-1985">
<DESCRIPTION/>
</QUALITY_ITEM_DATA_ENTRY>
<QUALITY_ITEM_DATA_ENTRY GROUP_ID="QIG-03.01" RESULT="UNKNOWN" STUDY_ID="STD-Pandit-1986">
<DESCRIPTION/>
</QUALITY_ITEM_DATA_ENTRY>
</QUALITY_ITEM_DATA>
</QUALITY_ITEM>
<QUALITY_ITEM CORE_ITEM="YES" ID="QIT-04" LEVEL="GROUP" MODIFIED="2014-11-10 13:55:39 +0800" MODIFIED_BY="[Empty name]" NO="4">
<NAME>Blinding of outcome assessment (detection bias)</NAME>
<DESCRIPTION>
<P>Detection bias due to knowledge of the allocated interventions by outcome assessors</P>
</DESCRIPTION>
<QUALITY_ITEM_DATA_ENTRY_GROUP ID="QIG-04.01" NO="1">
<NAME>All outcomes</NAME>
</QUALITY_ITEM_DATA_ENTRY_GROUP>
<QUALITY_ITEM_DATA>
<QUALITY_ITEM_DATA_ENTRY GROUP_ID="QIG-04.01" RESULT="UNKNOWN" STUDY_ID="STD-Downing-1981">
<DESCRIPTION/>
</QUALITY_ITEM_DATA_ENTRY>
<QUALITY_ITEM_DATA_ENTRY GROUP_ID="QIG-04.01" RESULT="UNKNOWN" STUDY_ID="STD-Edwards-1986">
<DESCRIPTION/>
</QUALITY_ITEM_DATA_ENTRY>
<QUALITY_ITEM_DATA_ENTRY GROUP_ID="QIG-04.01" RESULT="UNKNOWN" STUDY_ID="STD-Finucane-1986">
<DESCRIPTION/>
</QUALITY_ITEM_DATA_ENTRY>
<QUALITY_ITEM_DATA_ENTRY GROUP_ID="QIG-04.01" RESULT="UNKNOWN" STUDY_ID="STD-Galloway-1986">
<DESCRIPTION/>
</QUALITY_ITEM_DATA_ENTRY>
<QUALITY_ITEM_DATA_ENTRY GROUP_ID="QIG-04.01" RESULT="UNKNOWN" STUDY_ID="STD-Gravenstein-1984">
<DESCRIPTION/>
</QUALITY_ITEM_DATA_ENTRY>
<QUALITY_ITEM_DATA_ENTRY GROUP_ID="QIG-04.01" RESULT="UNKNOWN" STUDY_ID="STD-Pandit-1985">
<DESCRIPTION/>
</QUALITY_ITEM_DATA_ENTRY>
<QUALITY_ITEM_DATA_ENTRY GROUP_ID="QIG-04.01" RESULT="UNKNOWN" STUDY_ID="STD-Pandit-1986">
<DESCRIPTION/>
</QUALITY_ITEM_DATA_ENTRY>
</QUALITY_ITEM_DATA>
</QUALITY_ITEM>
<QUALITY_ITEM CORE_ITEM="YES" ID="QIT-05" LEVEL="GROUP" MODIFIED="2014-11-10 13:55:39 +0800" MODIFIED_BY="[Empty name]" NO="5">
<NAME>Incomplete outcome data (attrition bias)</NAME>
<DESCRIPTION>
<P>Attrition bias due to amount, nature or handling of incomplete outcome data</P>
</DESCRIPTION>
<QUALITY_ITEM_DATA_ENTRY_GROUP ID="QIG-05.01" NO="1">
<NAME>All outcomes</NAME>
</QUALITY_ITEM_DATA_ENTRY_GROUP>
<QUALITY_ITEM_DATA>
<QUALITY_ITEM_DATA_ENTRY GROUP_ID="QIG-05.01" RESULT="UNKNOWN" STUDY_ID="STD-Downing-1981">
<DESCRIPTION/>
</QUALITY_ITEM_DATA_ENTRY>
<QUALITY_ITEM_DATA_ENTRY GROUP_ID="QIG-05.01" RESULT="UNKNOWN" STUDY_ID="STD-Edwards-1986">
<DESCRIPTION/>
</QUALITY_ITEM_DATA_ENTRY>
<QUALITY_ITEM_DATA_ENTRY GROUP_ID="QIG-05.01" RESULT="UNKNOWN" STUDY_ID="STD-Finucane-1986">
<DESCRIPTION/>
</QUALITY_ITEM_DATA_ENTRY>
<QUALITY_ITEM_DATA_ENTRY GROUP_ID="QIG-05.01" RESULT="UNKNOWN" STUDY_ID="STD-Galloway-1986">
<DESCRIPTION/>
</QUALITY_ITEM_DATA_ENTRY>
<QUALITY_ITEM_DATA_ENTRY GROUP_ID="QIG-05.01" RESULT="UNKNOWN" STUDY_ID="STD-Gravenstein-1984">
<DESCRIPTION/>
</QUALITY_ITEM_DATA_ENTRY>
<QUALITY_ITEM_DATA_ENTRY GROUP_ID="QIG-05.01" RESULT="UNKNOWN" STUDY_ID="STD-Pandit-1985">
<DESCRIPTION/>
</QUALITY_ITEM_DATA_ENTRY>
<QUALITY_ITEM_DATA_ENTRY GROUP_ID="QIG-05.01" RESULT="UNKNOWN" STUDY_ID="STD-Pandit-1986">
<DESCRIPTION/>
</QUALITY_ITEM_DATA_ENTRY>
</QUALITY_ITEM_DATA>
</QUALITY_ITEM>
<QUALITY_ITEM CORE_ITEM="YES" ID="QIT-06" LEVEL="STUDY" MODIFIED="2014-11-10 13:55:39 +0800" MODIFIED_BY="[Empty name]" NO="6">
<NAME>Selective reporting (reporting bias)</NAME>
<DESCRIPTION>
<P>Reporting bias due to selective outcome reporting</P>
</DESCRIPTION>
<QUALITY_ITEM_DATA>
<QUALITY_ITEM_DATA_ENTRY RESULT="UNKNOWN" STUDY_ID="STD-Downing-1981">
<DESCRIPTION/>
</QUALITY_ITEM_DATA_ENTRY>
<QUALITY_ITEM_DATA_ENTRY RESULT="UNKNOWN" STUDY_ID="STD-Edwards-1986">
<DESCRIPTION/>
</QUALITY_ITEM_DATA_ENTRY>
<QUALITY_ITEM_DATA_ENTRY RESULT="UNKNOWN" STUDY_ID="STD-Finucane-1986">
<DESCRIPTION/>
</QUALITY_ITEM_DATA_ENTRY>
<QUALITY_ITEM_DATA_ENTRY RESULT="UNKNOWN" STUDY_ID="STD-Galloway-1986">
<DESCRIPTION/>
</QUALITY_ITEM_DATA_ENTRY>
<QUALITY_ITEM_DATA_ENTRY RESULT="UNKNOWN" STUDY_ID="STD-Gravenstein-1984">
<DESCRIPTION/>
</QUALITY_ITEM_DATA_ENTRY>
<QUALITY_ITEM_DATA_ENTRY RESULT="UNKNOWN" STUDY_ID="STD-Pandit-1985">
<DESCRIPTION/>
</QUALITY_ITEM_DATA_ENTRY>
<QUALITY_ITEM_DATA_ENTRY RESULT="UNKNOWN" STUDY_ID="STD-Pandit-1986">
<DESCRIPTION/>
</QUALITY_ITEM_DATA_ENTRY>
</QUALITY_ITEM_DATA>
</QUALITY_ITEM>
<QUALITY_ITEM CORE_ITEM="YES" ID="QIT-07" LEVEL="STUDY" MODIFIED="2014-11-10 13:55:39 +0800" MODIFIED_BY="[Empty name]" NO="7">
<NAME>Other bias</NAME>
<DESCRIPTION>
<P>Bias due to problems not covered elsewhere in the table</P>
</DESCRIPTION>
<QUALITY_ITEM_DATA>
<QUALITY_ITEM_DATA_ENTRY RESULT="UNKNOWN" STUDY_ID="STD-Downing-1981">
<DESCRIPTION/>
</QUALITY_ITEM_DATA_ENTRY>
<QUALITY_ITEM_DATA_ENTRY RESULT="UNKNOWN" STUDY_ID="STD-Edwards-1986">
<DESCRIPTION/>
</QUALITY_ITEM_DATA_ENTRY>
<QUALITY_ITEM_DATA_ENTRY RESULT="UNKNOWN" STUDY_ID="STD-Finucane-1986">
<DESCRIPTION/>
</QUALITY_ITEM_DATA_ENTRY>
<QUALITY_ITEM_DATA_ENTRY RESULT="UNKNOWN" STUDY_ID="STD-Galloway-1986">
<DESCRIPTION/>
</QUALITY_ITEM_DATA_ENTRY>
<QUALITY_ITEM_DATA_ENTRY RESULT="UNKNOWN" STUDY_ID="STD-Gravenstein-1984">
<DESCRIPTION/>
</QUALITY_ITEM_DATA_ENTRY>
<QUALITY_ITEM_DATA_ENTRY RESULT="UNKNOWN" STUDY_ID="STD-Pandit-1985">
<DESCRIPTION/>
</QUALITY_ITEM_DATA_ENTRY>
<QUALITY_ITEM_DATA_ENTRY RESULT="UNKNOWN" STUDY_ID="STD-Pandit-1986">
<DESCRIPTION/>
</QUALITY_ITEM_DATA_ENTRY>
</QUALITY_ITEM_DATA>
</QUALITY_ITEM>
</QUALITY_ITEMS>
<SOF_TABLES/>
<ADDITIONAL_TABLES/>
<ANALYSES_AND_DATA CALCULATED_DATA="YES" MODIFIED="2015-01-29 11:26:28 +0800" MODIFIED_BY="[Empty name]">
<COMPARISON ID="CMP-001" MODIFIED="2014-11-11 16:10:50 +0800" MODIFIED_BY="[Empty name]" NO="1">
<NAME>Pain relief for 50%</NAME>
<DICH_OUTCOME CHI2="57.95918965545896" CI_END="4.080777292539304" CI_START="2.2654998568210987" CI_STUDY="95" CI_TOTAL="95" DF="20" EFFECT_MEASURE="RR" EFFECT_SIZE="3.0405592202696177" ESTIMABLE="YES" EVENTS_1="390" EVENTS_2="136" I2="65.49296130796357" I2_Q="0.0" ID="CMP-001.01" LOG_CI_END="0.6107428939008221" LOG_CI_START="0.35516403906792643" LOG_EFFECT_SIZE="0.4829534664843743" METHOD="MH" MODIFIED="2014-11-11 16:10:50 +0800" MODIFIED_BY="[Empty name]" NO="1" P_CHI2="1.4666778342831144E-5" P_Q="0.940811113038516" P_Z="1.289211834296495E-13" Q="2.308547245868389" RANDOM="YES" SCALE="1000.0" SORT_BY="STUDY" STUDIES="3" SUBGROUPS="YES" SUBGROUP_TEST="YES" SWAP_EVENTS="NO" TAU2="0.23947801571164354" TOTALS="YES" TOTAL_1="825" TOTAL_2="822" WEIGHT="100.0" Z="7.407274761732848">
<NAME>10mg</NAME>
<GROUP_LABEL_1>Dezocine</GROUP_LABEL_1>
<GROUP_LABEL_2>Placebo</GROUP_LABEL_2>
<GRAPH_LABEL_1>Dezocine</GRAPH_LABEL_1>
<GRAPH_LABEL_2>Placebo</GRAPH_LABEL_2>
<DICH_SUBGROUP CHI2="6.64153795734772" CI_END="6.69778367250899" CI_START="1.2954297316957737" DF="2" EFFECT_SIZE="2.945591299864028" ESTIMABLE="YES" EVENTS_1="65" EVENTS_2="21" I2="69.88649296527254" ID="CMP-001.01.01" LOG_CI_END="0.8259311164267763" LOG_CI_START="0.11241386042146741" LOG_EFFECT_SIZE="0.46917248842412185" MODIFIED="2014-11-10 14:00:44 +0800" MODIFIED_BY="[Empty name]" NO="1" P_CHI2="0.036125131893288476" P_Z="0.009950511645230536" STUDIES="3" TAU2="0.3655153883872355" TOTAL_1="117" TOTAL_2="117" WEIGHT="16.968578949761206" Z="2.577544332975382">
<NAME>15min</NAME>
<DICH_DATA CI_END="15.238452488023766" CI_START="2.8882130724587896" EFFECT_SIZE="6.634146341463414" ESTIMABLE="YES" EVENTS_1="34" EVENTS_2="5" LOG_CI_END="1.18294086529515" LOG_CI_START="0.4606292293337762" LOG_EFFECT_SIZE="0.8217850473144632" MODIFIED="2014-11-10 13:52:48 +0800" MODIFIED_BY="[Empty name]" ORDER="59" O_E="0.0" SE="0.42428943046397394" STUDY_ID="STD-Galloway-1986" TOTAL_1="41" TOTAL_2="40" VAR="0.18002152080344336" WEIGHT="5.372711966147008"/>
<DICH_DATA CI_END="5.742492463333628" CI_START="0.8428395911538189" EFFECT_SIZE="2.2" ESTIMABLE="YES" EVENTS_1="11" EVENTS_2="5" LOG_CI_END="0.7591004338827771" LOG_CI_START="-0.0742550722383646" LOG_EFFECT_SIZE="0.3424226808222063" MODIFIED="2014-11-10 14:00:44 +0800" MODIFIED_BY="[Empty name]" ORDER="49" O_E="0.0" SE="0.48951714947184394" STUDY_ID="STD-Gravenstein-1984" TOTAL_1="39" TOTAL_2="39" VAR="0.2396270396270396" WEIGHT="4.704292210054988"/>
<DICH_DATA CI_END="3.3350575476819606" CI_START="1.045526473329372" EFFECT_SIZE="1.8673218673218672" ESTIMABLE="YES" EVENTS_1="20" EVENTS_2="11" LOG_CI_END="0.523103332233105" LOG_CI_START="0.019335033878037457" LOG_EFFECT_SIZE="0.2712191830555713" MODIFIED="2014-10-13 16:36:42 +0800" MODIFIED_BY="[Empty name]" ORDER="60" O_E="0.0" SE="0.2959159921470614" STUDY_ID="STD-Pandit-1985" TOTAL_1="37" TOTAL_2="38" VAR="0.08756627440837969" WEIGHT="6.891574773559209"/>
</DICH_SUBGROUP>
<DICH_SUBGROUP CHI2="12.811818807298211" CI_END="5.730329274291288" CI_START="1.1118430971983824" DF="2" EFFECT_SIZE="2.524128968237278" ESTIMABLE="YES" EVENTS_1="86" EVENTS_2="36" I2="84.38941394596756" ID="CMP-001.01.02" LOG_CI_END="0.7581795779707221" LOG_CI_START="0.046043504126616605" LOG_EFFECT_SIZE="0.4021115410486694" MODIFIED="2014-11-10 14:00:40 +0800" MODIFIED_BY="[Empty name]" NO="2" P_CHI2="0.001651772422670894" P_Z="0.026869472212046188" STUDIES="3" TAU2="0.4327316385850154" TOTAL_1="117" TOTAL_2="117" WEIGHT="20.629483872300405" Z="2.2134088334242166">
<NAME>30min</NAME>
<DICH_DATA CI_END="15.656189642356445" CI_START="2.978943566656022" EFFECT_SIZE="6.829268292682927" ESTIMABLE="YES" EVENTS_1="35" EVENTS_2="5" LOG_CI_END="1.19468607326122" LOG_CI_START="0.47406227598374756" LOG_EFFECT_SIZE="0.8343741746224838" MODIFIED="2014-10-13 16:36:46 +0800" MODIFIED_BY="[Empty name]" ORDER="61" O_E="0.0" SE="0.42329798566611393" STUDY_ID="STD-Galloway-1986" TOTAL_1="41" TOTAL_2="40" VAR="0.17918118466898958" WEIGHT="5.383496117077075"/>
<DICH_DATA CI_END="3.2694004402381793" CI_START="1.0111288550894402" EFFECT_SIZE="1.8181818181818181" ESTIMABLE="YES" EVENTS_1="20" EVENTS_2="11" LOG_CI_END="0.5144681167672898" LOG_CI_START="0.004806504244222557" LOG_EFFECT_SIZE="0.2596373105057561" MODIFIED="2014-11-10 14:00:40 +0800" MODIFIED_BY="[Empty name]" ORDER="50" O_E="0.0" SE="0.2993777540617199" STUDY_ID="STD-Gravenstein-1984" TOTAL_1="39" TOTAL_2="39" VAR="0.08962703962703966" WEIGHT="6.848421630315846"/>
<DICH_DATA CI_END="2.221549538023449" CI_START="1.1406992066113444" EFFECT_SIZE="1.5918918918918918" ESTIMABLE="YES" EVENTS_1="31" EVENTS_2="20" LOG_CI_END="0.3466560019569737" LOG_CI_START="0.057171139483239555" LOG_EFFECT_SIZE="0.20191357072010663" MODIFIED="2014-10-13 16:36:49 +0800" MODIFIED_BY="[Empty name]" ORDER="62" O_E="0.0" SE="0.17004484119025134" STUDY_ID="STD-Pandit-1985" TOTAL_1="37" TOTAL_2="38" VAR="0.028915248015417797" WEIGHT="8.397566124907485"/>
</DICH_SUBGROUP>
<DICH_SUBGROUP CHI2="15.652438583989344" CI_END="6.759860282954005" CI_START="1.108238315248831" DF="2" EFFECT_SIZE="2.737067074680201" ESTIMABLE="YES" EVENTS_1="87" EVENTS_2="37" I2="87.22243828481926" ID="CMP-001.01.03" LOG_CI_END="0.8299377197627649" LOG_CI_START="0.04463316099577344" LOG_EFFECT_SIZE="0.43728544037926914" MODIFIED="2014-11-10 14:00:37 +0800" MODIFIED_BY="[Empty name]" NO="3" P_CHI2="3.9913291649407157E-4" P_Z="0.029053859448274537" STUDIES="3" TAU2="0.535814071981208" TOTAL_1="117" TOTAL_2="117" WEIGHT="20.325211860440145" Z="2.1827549694930655">
<NAME>1h</NAME>
<DICH_DATA CI_END="17.121129160807385" CI_START="2.5329546327940173" EFFECT_SIZE="6.585365853658536" ESTIMABLE="YES" EVENTS_1="27" EVENTS_2="4" LOG_CI_END="1.2335324035734123" LOG_CI_START="0.4036274113050911" LOG_EFFECT_SIZE="0.8185799074392518" MODIFIED="2014-10-13 16:36:55 +0800" MODIFIED_BY="[Empty name]" ORDER="63" O_E="0.0" SE="0.4874903005543782" STUDY_ID="STD-Galloway-1986" TOTAL_1="41" TOTAL_2="40" VAR="0.237646793134598" WEIGHT="4.723816783029737"/>
<DICH_DATA CI_END="4.79324046878178" CI_START="1.5208917740471264" EFFECT_SIZE="2.7" ESTIMABLE="YES" EVENTS_1="27" EVENTS_2="10" LOG_CI_END="0.6806292173592629" LOG_CI_START="0.18209831095871176" LOG_EFFECT_SIZE="0.43136376415898736" MODIFIED="2014-11-10 14:00:37 +0800" MODIFIED_BY="[Empty name]" ORDER="51" O_E="0.0" SE="0.29283952218747006" STUDY_ID="STD-Gravenstein-1984" TOTAL_1="39" TOTAL_2="39" VAR="0.08575498575498577" WEIGHT="6.929955353436016"/>
<DICH_DATA CI_END="1.9501071169397675" CI_START="1.1134673467491671" EFFECT_SIZE="1.473560517038778" ESTIMABLE="YES" EVENTS_1="33" EVENTS_2="23" LOG_CI_END="0.29005846726927964" LOG_CI_START="0.04667748555093991" LOG_EFFECT_SIZE="0.16836797641010978" MODIFIED="2014-10-13 16:37:00 +0800" MODIFIED_BY="[Empty name]" ORDER="64" O_E="0.0" SE="0.14296319341664232" STUDY_ID="STD-Pandit-1985" TOTAL_1="37" TOTAL_2="38" VAR="0.020438474671884282" WEIGHT="8.671439723974393"/>
</DICH_SUBGROUP>
<DICH_SUBGROUP CHI2="3.95637071820103" CI_END="5.188065466083296" CI_START="1.6081056009994326" DF="2" EFFECT_SIZE="2.8884177562049915" ESTIMABLE="YES" EVENTS_1="68" EVENTS_2="24" I2="49.448619898051305" ID="CMP-001.01.04" LOG_CI_END="0.7150054476316537" LOG_CI_START="0.20631456457752856" LOG_EFFECT_SIZE="0.4606600061045911" MODIFIED="2014-11-10 14:00:33 +0800" MODIFIED_BY="[Empty name]" NO="4" P_CHI2="0.13832019429424103" P_Z="3.8551486613819084E-4" STUDIES="3" TAU2="0.13243631083721022" TOTAL_1="117" TOTAL_2="117" WEIGHT="17.568527228601674" Z="3.5498061835204275">
<NAME>2h</NAME>
<DICH_DATA CI_END="17.416087110493887" CI_START="1.7549187506580832" EFFECT_SIZE="5.528455284552845" ESTIMABLE="YES" EVENTS_1="17" EVENTS_2="3" LOG_CI_END="1.2409505882604266" LOG_CI_START="0.24425701427325022" LOG_EFFECT_SIZE="0.7426038012668383" MODIFIED="2014-10-13 16:37:06 +0800" MODIFIED_BY="[Empty name]" ORDER="65" O_E="0.0" SE="0.5854627390728285" STUDY_ID="STD-Galloway-1986" TOTAL_1="41" TOTAL_2="40" VAR="0.34276661884265897" WEIGHT="3.870967709909447"/>
<DICH_DATA CI_END="7.0116673661859" CI_START="1.6765059474306874" EFFECT_SIZE="3.4285714285714284" ESTIMABLE="YES" EVENTS_1="24" EVENTS_2="7" LOG_CI_END="0.8458213049607587" LOG_CI_START="0.22440509843393966" LOG_EFFECT_SIZE="0.5351132016973492" MODIFIED="2014-11-10 14:00:33 +0800" MODIFIED_BY="[Empty name]" ORDER="52" O_E="0.0" SE="0.3650229557736859" STUDY_ID="STD-Gravenstein-1984" TOTAL_1="39" TOTAL_2="39" VAR="0.13324175824175824" WEIGHT="6.047036774360977"/>
<DICH_DATA CI_END="3.1380855013591895" CI_START="1.2501739053480432" EFFECT_SIZE="1.9806949806949807" ESTIMABLE="YES" EVENTS_1="27" EVENTS_2="14" LOG_CI_END="0.4966647723492673" LOG_CI_START="0.0969704297118616" LOG_EFFECT_SIZE="0.2968176010305645" MODIFIED="2014-10-13 16:37:13 +0800" MODIFIED_BY="[Empty name]" ORDER="66" O_E="0.0" SE="0.2347824353841173" STUDY_ID="STD-Pandit-1985" TOTAL_1="37" TOTAL_2="38" VAR="0.05512279196489722" WEIGHT="7.6505227443312505"/>
</DICH_SUBGROUP>
<DICH_SUBGROUP CHI2="0.08371034435042962" CI_END="8.79525399058625" CI_START="1.91255330458205" DF="1" EFFECT_SIZE="4.10138904327963" ESTIMABLE="YES" EVENTS_1="29" EVENTS_2="7" I2="0.0" ID="CMP-001.01.05" LOG_CI_END="0.9442483855919249" LOG_CI_START="0.281613548172446" LOG_EFFECT_SIZE="0.6129309668821855" MODIFIED="2014-11-10 14:00:30 +0800" MODIFIED_BY="[Empty name]" NO="5" P_CHI2="0.7723308579956406" P_Z="2.879608457582299E-4" STUDIES="2" TAU2="0.0" TOTAL_1="80" TOTAL_2="79" WEIGHT="8.233538571808573" Z="3.625896352738553">
<NAME>3h</NAME>
<DICH_DATA CI_END="11.87673816424233" CI_START="1.0774520406253407" EFFECT_SIZE="3.5772357723577235" ESTIMABLE="YES" EVENTS_1="11" EVENTS_2="3" LOG_CI_END="1.0746971820778126" LOG_CI_START="0.03239794801576648" LOG_EFFECT_SIZE="0.5535475650467895" MODIFIED="2014-10-13 16:37:19 +0800" MODIFIED_BY="[Empty name]" ORDER="67" O_E="0.0" SE="0.6122517295524653" STUDY_ID="STD-Galloway-1986" TOTAL_1="41" TOTAL_2="40" VAR="0.37485218033998513" WEIGHT="3.668792766680667"/>
<DICH_DATA CI_END="12.09025567093936" CI_START="1.6749025455825344" EFFECT_SIZE="4.5" ESTIMABLE="YES" EVENTS_1="18" EVENTS_2="4" LOG_CI_END="1.0824354849223188" LOG_CI_START="0.22398954262836868" LOG_EFFECT_SIZE="0.6532125137753437" MODIFIED="2014-11-10 14:00:30 +0800" MODIFIED_BY="[Empty name]" ORDER="53" O_E="0.0" SE="0.5042553958794137" STUDY_ID="STD-Gravenstein-1984" TOTAL_1="39" TOTAL_2="39" VAR="0.25427350427350426" WEIGHT="4.564745805127907"/>
</DICH_SUBGROUP>
<DICH_SUBGROUP CHI2="1.345131306792239" CI_END="9.224413734200667" CI_START="1.9380842827565743" DF="2" EFFECT_SIZE="4.228201896302753" ESTIMABLE="YES" EVENTS_1="32" EVENTS_2="7" I2="0.0" ID="CMP-001.01.06" LOG_CI_END="0.964938773737065" LOG_CI_START="0.2873726595775882" LOG_EFFECT_SIZE="0.6261557166573267" MODIFIED="2014-11-10 14:01:37 +0800" MODIFIED_BY="[Empty name]" NO="6" P_CHI2="0.5103974361192738" P_Z="2.917660337271846E-4" STUDIES="3" TAU2="0.0" TOTAL_1="117" TOTAL_2="117" WEIGHT="8.923378591022953" Z="3.6225030376102136">
<NAME>4h</NAME>
<DICH_DATA CI_END="46.468479045798134" CI_START="0.7373884182688164" EFFECT_SIZE="5.853658536585366" ESTIMABLE="YES" EVENTS_1="6" EVENTS_2="1" LOG_CI_END="1.667158457871013" LOG_CI_START="-0.132303687887272" LOG_EFFECT_SIZE="0.7674273849918705" MODIFIED="2014-10-13 16:37:29 +0800" MODIFIED_BY="[Empty name]" ORDER="68" O_E="0.0" SE="1.0570129718996961" STUDY_ID="STD-Galloway-1986" TOTAL_1="41" TOTAL_2="40" VAR="1.1172764227642278" WEIGHT="1.661207154155047"/>
<DICH_DATA CI_END="30.6296013476688" CI_START="1.83645876946032" EFFECT_SIZE="7.5" ESTIMABLE="YES" EVENTS_1="15" EVENTS_2="2" LOG_CI_END="1.4861413443862554" LOG_CI_START="0.26398118239714463" LOG_EFFECT_SIZE="0.8750612633917001" MODIFIED="2014-11-10 14:00:26 +0800" MODIFIED_BY="[Empty name]" ORDER="54" O_E="0.0" SE="0.7179029289427752" STUDY_ID="STD-Gravenstein-1984" TOTAL_1="39" TOTAL_2="39" VAR="0.5153846153846153" WEIGHT="2.985775274574857"/>
<DICH_DATA CI_END="8.079289113529693" CI_START="0.9873155641394211" EFFECT_SIZE="2.824324324324324" ESTIMABLE="YES" EVENTS_1="11" EVENTS_2="4" LOG_CI_END="0.9073731494313341" LOG_CI_START="-0.00554401667117841" LOG_EFFECT_SIZE="0.45091456638007776" MODIFIED="2014-11-10 14:01:37 +0800" MODIFIED_BY="[Empty name]" ORDER="69" O_E="0.0" SE="0.5362520623814697" STUDY_ID="STD-Pandit-1985" TOTAL_1="37" TOTAL_2="38" VAR="0.2875662744083797" WEIGHT="4.276396162293048"/>
</DICH_SUBGROUP>
<DICH_SUBGROUP CHI2="0.014775194043409283" CI_END="21.00400799975118" CI_START="1.588261111041461" DF="1" EFFECT_SIZE="5.775798566606053" ESTIMABLE="YES" EVENTS_1="14" EVENTS_2="2" I2="0.0" ID="CMP-001.01.07" LOG_CI_END="1.3223021750238526" LOG_CI_START="0.20092190222364817" LOG_EFFECT_SIZE="0.7616120386237503" MODIFIED="2014-11-10 14:00:16 +0800" MODIFIED_BY="[Empty name]" NO="7" P_CHI2="0.9032528381505015" P_Z="0.0077605871751146695" STUDIES="2" TAU2="0.0" TOTAL_1="80" TOTAL_2="79" WEIGHT="3.7910593644985444" Z="2.662312156013179">
<NAME>5h</NAME>
<DICH_DATA CI_END="98.5987780410607" CI_START="0.24162263081195104" EFFECT_SIZE="4.880952380952381" ESTIMABLE="YES" EVENTS_1="2" EVENTS_2="0" LOG_CI_END="1.9938715326560903" LOG_CI_START="-0.6168623913403827" LOG_EFFECT_SIZE="0.6885045706578539" MODIFIED="2014-11-10 14:00:15 +0800" MODIFIED_BY="[Empty name]" ORDER="70" O_E="0.0" SE="1.533558030296877" STUDY_ID="STD-Galloway-1986" TOTAL_1="41" TOTAL_2="40" VAR="2.351800232288037" WEIGHT="0.8697831587046182"/>
<DICH_DATA CI_END="25.06301792252876" CI_START="1.4363792944360525" EFFECT_SIZE="6.0" ESTIMABLE="YES" EVENTS_1="12" EVENTS_2="2" LOG_CI_END="1.3990333646703803" LOG_CI_START="0.15726913609690701" LOG_EFFECT_SIZE="0.7781512503836436" MODIFIED="2014-11-10 14:00:16 +0800" MODIFIED_BY="[Empty name]" ORDER="55" O_E="0.0" SE="0.7294184546961244" STUDY_ID="STD-Gravenstein-1984" TOTAL_1="39" TOTAL_2="39" VAR="0.532051282051282" WEIGHT="2.921276205793926"/>
</DICH_SUBGROUP>
<DICH_SUBGROUP CHI2="0.030451805449998086" CI_END="14.509580449451352" CI_START="0.9858115098515678" DF="1" EFFECT_SIZE="3.782024776516731" ESTIMABLE="YES" EVENTS_1="9" EVENTS_2="2" I2="0.0" ID="CMP-001.01.08" LOG_CI_END="1.1616548548138592" LOG_CI_START="-0.006206115542379703" LOG_EFFECT_SIZE="0.5777243696357398" MODIFIED="2014-11-10 14:00:04 +0800" MODIFIED_BY="[Empty name]" NO="8" P_CHI2="0.8614690654757604" P_Z="0.05248512783074179" STUDIES="2" TAU2="0.0" TOTAL_1="80" TOTAL_2="79" WEIGHT="3.560221561566487" Z="1.9391331437880972">
<NAME>6h</NAME>
<DICH_DATA CI_END="69.8301082674943" CI_START="0.12281995295483804" EFFECT_SIZE="2.9285714285714284" ESTIMABLE="YES" EVENTS_1="1" EVENTS_2="0" LOG_CI_END="1.8440427153897045" LOG_CI_START="-0.9107310733067098" LOG_EFFECT_SIZE="0.46665582104149744" MODIFIED="2014-10-13 16:37:36 +0800" MODIFIED_BY="[Empty name]" ORDER="71" O_E="0.0" SE="1.618167759830452" STUDY_ID="STD-Galloway-1986" TOTAL_1="41" TOTAL_2="40" VAR="2.6184668989547037" WEIGHT="0.7886261796235"/>
<DICH_DATA CI_END="17.652066155290157" CI_START="0.9064094740662949" EFFECT_SIZE="4.0" ESTIMABLE="YES" EVENTS_1="8" EVENTS_2="2" LOG_CI_END="1.2467955463994256" LOG_CI_START="-0.042675563743500955" LOG_EFFECT_SIZE="0.6020599913279624" MODIFIED="2014-11-10 14:00:04 +0800" MODIFIED_BY="[Empty name]" ORDER="56" O_E="0.0" SE="0.7574417130828938" STUDY_ID="STD-Gravenstein-1984" TOTAL_1="39" TOTAL_2="39" VAR="0.5737179487179487" WEIGHT="2.771595381942987"/>
</DICH_SUBGROUP>
</DICH_OUTCOME>
</COMPARISON>
<COMPARISON ID="CMP-002" MODIFIED="2014-11-11 16:20:30 +0800" MODIFIED_BY="[Empty name]" NO="2">
<NAME>overall evaluation</NAME>
<DICH_OUTCOME CHI2="24.299463571590188" CI_END="3.9510401212347617" CI_START="1.9985123081477163" CI_STUDY="95" CI_TOTAL="95" DF="10" EFFECT_MEASURE="RR" EFFECT_SIZE="2.810018204971832" ESTIMABLE="YES" EVENTS_1="239" EVENTS_2="84" I2="58.84682815923748" I2_Q="0.0" ID="CMP-002.01" LOG_CI_END="0.5967114397908856" LOG_CI_START="0.30070682727422" LOG_EFFECT_SIZE="0.44870913353255276" METHOD="MH" MODIFIED="2014-11-11 16:20:30 +0800" MODIFIED_BY="[Empty name]" NO="1" P_CHI2="0.006843992742565419" P_Q="0.9758914085503392" P_Z="2.812865166270147E-9" Q="9.13262868271657E-4" RANDOM="YES" SCALE="1000.0" SORT_BY="STUDY" STUDIES="6" SUBGROUPS="YES" SUBGROUP_TEST="YES" SWAP_EVENTS="NO" TAU2="0.17210341653594294" TOTALS="YES" TOTAL_1="427" TOTAL_2="428" WEIGHT="100.0" Z="5.9421624128135">
<NAME>overall evaluation for physician 10mg</NAME>
<GROUP_LABEL_1>Dezocine</GROUP_LABEL_1>
<GROUP_LABEL_2>Placebo</GROUP_LABEL_2>
<GRAPH_LABEL_1>Dezocine</GRAPH_LABEL_1>
<GRAPH_LABEL_2>Placebo</GRAPH_LABEL_2>
<DICH_SUBGROUP CHI2="17.93574855583168" CI_END="4.842767668144676" CI_START="1.6628670129343863" DF="5" EFFECT_SIZE="2.8377594342478996" ESTIMABLE="YES" EVENTS_1="140" EVENTS_2="51" I2="72.12271356037556" ID="CMP-002.01.01" LOG_CI_END="0.6850936342616851" LOG_CI_START="0.22085751809613596" LOG_EFFECT_SIZE="0.4529755761789105" MODIFIED="2014-11-11 16:20:24 +0800" MODIFIED_BY="[Empty name]" NO="1" P_CHI2="0.00302802064849228" P_Z="1.3085388022809102E-4" STUDIES="6" TAU2="0.28535978276079726" TOTAL_1="232" TOTAL_2="233" WEIGHT="57.15137195414863" Z="3.8248459534774515">
<NAME>physician satisfaction</NAME>
<DICH_DATA CI_END="10.266339041001958" CI_START="1.3697677374414425" EFFECT_SIZE="3.75" ESTIMABLE="YES" EVENTS_1="15" EVENTS_2="4" LOG_CI_END="1.0114156025318874" LOG_CI_START="0.13664693292355018" LOG_EFFECT_SIZE="0.5740312677277188" MODIFIED="2014-11-10 14:21:23 +0800" MODIFIED_BY="[Empty name]" ORDER="35" O_E="0.0" SE="0.5138434467026881" STUDY_ID="STD-Edwards-1986" TOTAL_1="38" TOTAL_2="38" VAR="0.2640350877192983" WEIGHT="6.9318272546086055"/>
<DICH_DATA CI_END="3.602242186673102" CI_START="1.1894287702953732" EFFECT_SIZE="2.06993006993007" ESTIMABLE="YES" EVENTS_1="24" EVENTS_2="11" LOG_CI_END="0.5565729080392854" LOG_CI_START="0.07533843914846812" LOG_EFFECT_SIZE="0.3159556735938768" MODIFIED="2014-10-27 15:23:58 +0800" MODIFIED_BY="[Empty name]" ORDER="36" O_E="0.0" SE="0.2826795091755059" STUDY_ID="STD-Finucane-1986" TOTAL_1="39" TOTAL_2="37" VAR="0.07990770490770491" WEIGHT="11.996441876303217"/>
<DICH_DATA CI_END="151.78318822214317" CI_START="3.0351066752073965" EFFECT_SIZE="21.463414634146343" ESTIMABLE="YES" EVENTS_1="22" EVENTS_2="1" LOG_CI_END="2.1812236709883828" LOG_CI_START="0.48217395987248335" LOG_EFFECT_SIZE="1.3316988154304332" MODIFIED="2014-11-10 14:21:44 +0800" MODIFIED_BY="[Empty name]" ORDER="37" O_E="0.0" SE="0.9980302107411911" STUDY_ID="STD-Galloway-1986" TOTAL_1="41" TOTAL_2="40" VAR="0.9960643015521063" WEIGHT="2.5880160218165176"/>
<DICH_DATA CI_END="6.232951489336491" CI_START="1.4439387207485015" EFFECT_SIZE="3.0" ESTIMABLE="YES" EVENTS_1="21" EVENTS_2="7" LOG_CI_END="0.7946937468189262" LOG_CI_START="0.15954876262039866" LOG_EFFECT_SIZE="0.47712125471966244" MODIFIED="2014-11-10 14:22:32 +0800" MODIFIED_BY="[Empty name]" ORDER="72" O_E="0.0" SE="0.37308730773659293" STUDY_ID="STD-Gravenstein-1984" TOTAL_1="39" TOTAL_2="39" VAR="0.1391941391941392" WEIGHT="9.711726658085556"/>
<DICH_DATA CI_END="2.1204367976409184" CI_START="1.0045203498521829" EFFECT_SIZE="1.4594594594594594" ESTIMABLE="YES" EVENTS_1="27" EVENTS_2="19" LOG_CI_END="0.3264253322803517" LOG_CI_START="0.0019587392315953533" LOG_EFFECT_SIZE="0.1641920357559735" MODIFIED="2014-10-27 15:24:17 +0800" MODIFIED_BY="[Empty name]" ORDER="38" O_E="0.0" SE="0.19059328289237848" STUDY_ID="STD-Pandit-1985" TOTAL_1="37" TOTAL_2="38" VAR="0.036325799483694216" WEIGHT="14.504860826688896"/>
<DICH_DATA CI_END="6.748860983320929" CI_START="2.0464842499293145" EFFECT_SIZE="3.716374269005848" ESTIMABLE="YES" EVENTS_1="31" EVENTS_2="9" LOG_CI_END="0.8292304824015136" LOG_CI_START="0.3110084065942325" LOG_EFFECT_SIZE="0.5701194444978731" MODIFIED="2014-10-27 15:24:30 +0800" MODIFIED_BY="[Empty name]" ORDER="39" O_E="0.0" SE="0.3044062125698438" STUDY_ID="STD-Pandit-1986" TOTAL_1="38" TOTAL_2="41" VAR="0.09266314225111691" WEIGHT="11.418499316645836"/>
</DICH_SUBGROUP>
<DICH_SUBGROUP CHI2="5.665533155391491" CI_END="4.261631047048407" CI_START="1.8505282870702218" DF="4" EFFECT_SIZE="2.808250131597925" ESTIMABLE="YES" EVENTS_1="99" EVENTS_2="33" I2="29.39764201726575" ID="CMP-002.01.02" LOG_CI_END="0.6295758477322564" LOG_CI_START="0.2672957280826371" LOG_EFFECT_SIZE="0.4484357879074467" MODIFIED="2014-11-11 16:20:30 +0800" MODIFIED_BY="[Empty name]" NO="2" P_CHI2="0.2255576644633216" P_Z="1.221327352441852E-6" STUDIES="5" TAU2="0.0652420780912822" TOTAL_1="195" TOTAL_2="195" WEIGHT="42.84862804585138" Z="4.85214587279858">
<NAME>patient satisfaction</NAME>
<DICH_DATA CI_END="9.55468118789118" CI_START="1.6745718339903466" EFFECT_SIZE="4.0" ESTIMABLE="YES" EVENTS_1="20" EVENTS_2="5" LOG_CI_END="0.980216200480558" LOG_CI_START="0.22390378217536672" LOG_EFFECT_SIZE="0.6020599913279624" MODIFIED="2014-11-11 16:12:50 +0800" MODIFIED_BY="[Empty name]" ORDER="103" O_E="0.0" SE="0.4442616583193193" STUDY_ID="STD-Edwards-1986" TOTAL_1="38" TOTAL_2="38" VAR="0.19736842105263158" WEIGHT="8.182590560385927"/>
<DICH_DATA CI_END="3.3451941461598893" CI_START="1.076249337878128" EFFECT_SIZE="1.8974358974358974" ESTIMABLE="YES" EVENTS_1="22" EVENTS_2="11" LOG_CI_END="0.5244213281304846" LOG_CI_START="0.031912897278469514" LOG_EFFECT_SIZE="0.27816711270447697" MODIFIED="2014-11-11 16:12:50 +0800" MODIFIED_BY="[Empty name]" ORDER="104" O_E="0.0" SE="0.2893018902385252" STUDY_ID="STD-Finucane-1986" TOTAL_1="39" TOTAL_2="37" VAR="0.08369558369558369" WEIGHT="11.818798227687935"/>
<DICH_DATA CI_END="105.65506203898335" CI_START="2.0269567308033904" EFFECT_SIZE="14.634146341463415" ESTIMABLE="YES" EVENTS_1="15" EVENTS_2="1" LOG_CI_END="2.0238903093668714" LOG_CI_START="0.306844477960945" LOG_EFFECT_SIZE="1.1653673936639082" MODIFIED="2014-11-11 16:12:50 +0800" MODIFIED_BY="[Empty name]" ORDER="105" O_E="0.0" SE="1.0086012208817852" STUDY_ID="STD-Galloway-1986" TOTAL_1="41" TOTAL_2="40" VAR="1.0172764227642277" WEIGHT="2.541859774888719"/>
<DICH_DATA CI_END="6.74605347879931" CI_START="1.3341133491283645" EFFECT_SIZE="3.0" ESTIMABLE="YES" EVENTS_1="18" EVENTS_2="6" LOG_CI_END="0.8290497797015935" LOG_CI_START="0.12519272973773146" LOG_EFFECT_SIZE="0.47712125471966244" MODIFIED="2014-11-11 16:12:50 +0800" MODIFIED_BY="[Empty name]" ORDER="106" O_E="0.0" SE="0.4134491152973615" STUDY_ID="STD-Gravenstein-1984" TOTAL_1="39" TOTAL_2="39" VAR="0.17094017094017094" WEIGHT="8.812981443039568"/>
<DICH_DATA CI_END="4.676610154994261" CI_START="1.4338107601417263" EFFECT_SIZE="2.5894736842105264" ESTIMABLE="YES" EVENTS_1="24" EVENTS_2="10" LOG_CI_END="0.6699311683708983" LOG_CI_START="0.15649183525816449" LOG_EFFECT_SIZE="0.41321150181453137" MODIFIED="2014-11-11 16:12:50 +0800" MODIFIED_BY="[Empty name]" ORDER="107" O_E="0.0" SE="0.30159680583610865" STUDY_ID="STD-Pandit-1986" TOTAL_1="38" TOTAL_2="41" VAR="0.09096063329054344" WEIGHT="11.492398039849231"/>
</DICH_SUBGROUP>
</DICH_OUTCOME>
</COMPARISON>
<COMPARISON ID="CMP-003" MODIFIED="2014-11-11 16:13:29 +0800" MODIFIED_BY="[Empty name]" NO="3">
<NAME>Adverse events</NAME>
<DICH_OUTCOME CHI2="3.502298466529966" CI_END="2.676014886659072" CI_START="0.42255162417824776" CI_STUDY="95" CI_TOTAL="95" DF="4" EFFECT_MEASURE="RR" EFFECT_SIZE="1.0633693792295134" ESTIMABLE="YES" EVENTS_1="11" EVENTS_2="9" I2="0.0" I2_Q="0.0" ID="CMP-003.01" LOG_CI_END="0.42748852508080265" LOG_CI_START="-0.3741202246406067" LOG_EFFECT_SIZE="0.026684150220098016" METHOD="MH" MODIFIED="2014-11-11 16:13:29 +0800" MODIFIED_BY="[Empty name]" NO="1" P_CHI2="0.47752899000283744" P_Q="1.0" P_Z="0.8961807184469374" Q="0.0" RANDOM="YES" SCALE="1000.0" SORT_BY="STUDY" STUDIES="5" SUBGROUPS="NO" SUBGROUP_TEST="YES" SWAP_EVENTS="NO" TAU2="0.0" TOTALS="YES" TOTAL_1="193" TOTAL_2="198" WEIGHT="100.0" Z="0.13048753124919085">
<NAME>10 mg</NAME>
<GROUP_LABEL_1>Dezocine</GROUP_LABEL_1>
<GROUP_LABEL_2>Placebo</GROUP_LABEL_2>
<GRAPH_LABEL_1>Dezocine</GRAPH_LABEL_1>
<GRAPH_LABEL_2>Placebo</GRAPH_LABEL_2>
<DICH_DATA CI_END="2.3351345524961196" CI_START="0.15416670513276481" EFFECT_SIZE="0.6" ESTIMABLE="YES" EVENTS_1="3" EVENTS_2="5" LOG_CI_END="0.36831191005117125" LOG_CI_START="-0.812009409283884" LOG_EFFECT_SIZE="-0.2218487496163564" MODIFIED="2014-11-11 15:54:34 +0800" MODIFIED_BY="[Empty name]" ORDER="44" O_E="0.0" SE="0.6933265856621719" STUDY_ID="STD-Edwards-1986" TOTAL_1="38" TOTAL_2="38" VAR="0.48070175438596496" WEIGHT="46.12372719754556"/>
<DICH_DATA CI_END="28.323930281313476" CI_START="0.3342564230059507" EFFECT_SIZE="3.076923076923077" ESTIMABLE="YES" EVENTS_1="3" EVENTS_2="1" LOG_CI_END="1.452153516710352" LOG_CI_START="-0.47592023866810085" LOG_EFFECT_SIZE="0.4881166390211256" MODIFIED="2014-10-27 17:07:25 +0800" MODIFIED_BY="[Empty name]" ORDER="45" O_E="0.0" SE="1.1325600680283179" STUDY_ID="STD-Finucane-1986" TOTAL_1="39" TOTAL_2="40" VAR="1.2826923076923078" WEIGHT="17.28532747075487"/>
<DICH_DATA CI_END="128.1998270018215" CI_START="0.3642317274248818" EFFECT_SIZE="6.833333333333333" ESTIMABLE="YES" EVENTS_1="3" EVENTS_2="0" LOG_CI_END="2.1078874391281572" LOG_CI_START="-0.4386222264559737" LOG_EFFECT_SIZE="0.8346326063360918" MODIFIED="2014-11-11 15:54:51 +0800" MODIFIED_BY="[Empty name]" ORDER="46" O_E="0.0" SE="1.495832382990261" STUDY_ID="STD-Galloway-1986" TOTAL_1="41" TOTAL_2="40" VAR="2.237514518002323" WEIGHT="9.909100658026114"/>
<DICH_DATA CI_END="15.81979613729765" CI_START="0.06667497514441123" EFFECT_SIZE="1.027027027027027" ESTIMABLE="YES" EVENTS_1="1" EVENTS_2="1" LOG_CI_END="1.199200882637185" LOG_CI_START="-1.1760371375375547" LOG_EFFECT_SIZE="0.011581872549815138" MODIFIED="2014-10-27 17:07:14 +0800" MODIFIED_BY="[Empty name]" ORDER="47" O_E="0.0" SE="1.3952265706684663" STUDY_ID="STD-Pandit-1985" TOTAL_1="37" TOTAL_2="38" VAR="1.9466571834992887" WEIGHT="11.389656468851955"/>
<DICH_DATA CI_END="5.852936265672037" CI_START="0.052179222220660085" EFFECT_SIZE="0.5526315789473685" ESTIMABLE="YES" EVENTS_1="1" EVENTS_2="2" LOG_CI_END="0.767373794980805" LOG_CI_START="-1.2825023987465867" LOG_EFFECT_SIZE="-0.25756430188289087" MODIFIED="2014-11-11 15:55:05 +0800" MODIFIED_BY="[Empty name]" ORDER="48" O_E="0.0" SE="1.2041074232462783" STUDY_ID="STD-Pandit-1986" TOTAL_1="38" TOTAL_2="42" VAR="1.449874686716792" WEIGHT="15.292188204821505"/>
</DICH_OUTCOME>
</COMPARISON>
<COMPARISON ID="CMP-004" MODIFIED="2014-11-10 14:49:16 +0800" MODIFIED_BY="[Empty name]" NO="4">
<NAME>pain relief for 50% with morphine</NAME>
<DICH_OUTCOME CHI2="17.545279139421513" CI_END="1.4441385203149784" CI_START="1.156061243997912" CI_STUDY="95" CI_TOTAL="95" DF="17" EFFECT_MEASURE="RR" EFFECT_SIZE="1.2920961939037814" ESTIMABLE="YES" EVENTS_1="333" EVENTS_2="257" I2="3.1078396364544343" I2_Q="39.90874606300535" ID="CMP-004.01" LOG_CI_END="0.15960885232167968" LOG_CI_START="0.06298084206530503" LOG_EFFECT_SIZE="0.1112948471934924" METHOD="MH" MODIFIED="2014-11-10 14:49:16 +0800" MODIFIED_BY="[Empty name]" NO="1" P_CHI2="0.4180548847692772" P_Q="0.11271067099579446" P_Z="6.334052288178717E-6" Q="11.648949791161725" RANDOM="YES" SCALE="100.0" SORT_BY="STUDY" STUDIES="3" SUBGROUPS="YES" SUBGROUP_TEST="YES" SWAP_EVENTS="NO" TAU2="0.001840129225903651" TOTALS="YES" TOTAL_1="697" TOTAL_2="715" WEIGHT="100.00000000000001" Z="4.514920499457209">
<NAME>10mg</NAME>
<GROUP_LABEL_1>Dezocine</GROUP_LABEL_1>
<GROUP_LABEL_2>Morphine</GROUP_LABEL_2>
<GRAPH_LABEL_1>Dezocine</GRAPH_LABEL_1>
<GRAPH_LABEL_2>Morphine</GRAPH_LABEL_2>
<DICH_SUBGROUP CHI2="1.2359459132758306" CI_END="3.988284483644862" CI_START="1.3433438735121102" DF="2" EFFECT_SIZE="2.314657107851557" ESTIMABLE="YES" EVENTS_1="32" EVENTS_2="14" I2="0.0" ID="CMP-004.01.01" LOG_CI_END="0.6007861288950499" LOG_CI_START="0.128187199007196" LOG_EFFECT_SIZE="0.3644866639511229" MODIFIED="2014-11-10 14:40:33 +0800" MODIFIED_BY="[Empty name]" NO="1" P_CHI2="0.5390362853767925" P_Z="0.002501162117640868" STUDIES="3" TAU2="0.0" TOTAL_1="116" TOTAL_2="119" WEIGHT="4.133064015701949" Z="3.0232008115586497">
<NAME>15min</NAME>
<DICH_DATA CI_END="71.50812704867249" CI_START="0.12585982001561988" EFFECT_SIZE="3.0" ESTIMABLE="YES" EVENTS_1="1" EVENTS_2="0" LOG_CI_END="1.8543554030852154" LOG_CI_START="-0.9001128936458906" LOG_EFFECT_SIZE="0.47712125471966244" MODIFIED="2014-11-10 14:40:06 +0800" MODIFIED_BY="[Empty name]" ORDER="79" O_E="0.0" SE="1.6179883123378205" STUDY_ID="STD-Downing-1981" TOTAL_1="40" TOTAL_2="40" VAR="2.6178861788617884" WEIGHT="0.12297741391670856"/>
<DICH_DATA CI_END="3.728600237857257" CI_START="0.6966814321675092" EFFECT_SIZE="1.6117216117216118" ESTIMABLE="YES" EVENTS_1="11" EVENTS_2="7" LOG_CI_END="0.5715458229431308" LOG_CI_START="-0.15696576405226811" LOG_EFFECT_SIZE="0.2072900294454314" MODIFIED="2014-11-10 14:40:13 +0800" MODIFIED_BY="[Empty name]" ORDER="80" O_E="0.0" SE="0.42793131239161286" STUDY_ID="STD-Gravenstein-1984" TOTAL_1="39" TOTAL_2="40" VAR="0.18312520812520813" WEIGHT="1.7417704914442147"/>
<DICH_DATA CI_END="6.273361349034256" CI_START="1.445737258073236" EFFECT_SIZE="3.011583011583012" ESTIMABLE="YES" EVENTS_1="20" EVENTS_2="7" LOG_CI_END="0.7975003038567748" LOG_CI_START="0.16008937336168233" LOG_EFFECT_SIZE="0.4787948386092286" MODIFIED="2014-11-10 14:40:33 +0800" MODIFIED_BY="[Empty name]" ORDER="81" O_E="0.0" SE="0.37441833580781025" STUDY_ID="STD-Pandit-1985" TOTAL_1="37" TOTAL_2="39" VAR="0.14018909018909018" WEIGHT="2.268316110341026"/>
</DICH_SUBGROUP>
<DICH_SUBGROUP CHI2="1.2554640132002222" CI_END="2.303749256443181" CI_START="1.3026012728698082" DF="2" EFFECT_SIZE="1.7323009882280163" ESTIMABLE="YES" EVENTS_1="65" EVENTS_2="39" I2="0.0" ID="CMP-004.01.02" LOG_CI_END="0.3624352080545093" LOG_CI_START="0.11481149822011788" LOG_EFFECT_SIZE="0.23862335313731356" MODIFIED="2014-11-10 14:44:07 +0800" MODIFIED_BY="[Empty name]" NO="2" P_CHI2="0.5338014294413578" P_Z="1.5844185552036763E-4" STUDIES="3" TAU2="0.0" TOTAL_1="116" TOTAL_2="119" WEIGHT="14.689842365108685" Z="3.7774506999520088">
<NAME>30min</NAME>
<DICH_DATA CI_END="4.4262963518319465" CI_START="0.9036900564383783" EFFECT_SIZE="2.0" ESTIMABLE="YES" EVENTS_1="14" EVENTS_2="7" LOG_CI_END="0.6460404876880965" LOG_CI_START="-0.04398049636013416" LOG_EFFECT_SIZE="0.3010299956639812" MODIFIED="2014-11-10 14:43:30 +0800" MODIFIED_BY="[Empty name]" ORDER="82" O_E="0.0" SE="0.4053217416888888" STUDY_ID="STD-Downing-1981" TOTAL_1="40" TOTAL_2="40" VAR="0.16428571428571428" WEIGHT="1.9392958959793654"/>
<DICH_DATA CI_END="2.262841999325099" CI_START="0.826445103628658" EFFECT_SIZE="1.3675213675213675" ESTIMABLE="YES" EVENTS_1="20" EVENTS_2="15" LOG_CI_END="0.35465423083638525" LOG_CI_START="-0.082785989016859" LOG_EFFECT_SIZE="0.13593412090976315" MODIFIED="2014-11-10 14:43:49 +0800" MODIFIED_BY="[Empty name]" ORDER="83" O_E="0.0" SE="0.25695455050580646" STUDY_ID="STD-Gravenstein-1984" TOTAL_1="39" TOTAL_2="40" VAR="0.06602564102564104" WEIGHT="4.747123112934213"/>
<DICH_DATA CI_END="2.822317176143759" CI_START="1.3090176188506153" EFFECT_SIZE="1.9220985691573926" ESTIMABLE="YES" EVENTS_1="31" EVENTS_2="17" LOG_CI_END="0.4506058188118738" LOG_CI_START="0.11694549201913211" LOG_EFFECT_SIZE="0.2837756554155029" MODIFIED="2014-11-10 14:44:07 +0800" MODIFIED_BY="[Empty name]" ORDER="84" O_E="0.0" SE="0.1959937276033115" STUDY_ID="STD-Pandit-1985" TOTAL_1="37" TOTAL_2="39" VAR="0.03841354125984107" WEIGHT="8.003423356195107"/>
</DICH_SUBGROUP>
<DICH_SUBGROUP CHI2="1.4108019669131278" CI_END="1.4351728827406345" CI_START="1.0146569658891116" DF="2" EFFECT_SIZE="1.2067345038275576" ESTIMABLE="YES" EVENTS_1="84" EVENTS_2="73" I2="0.0" ID="CMP-004.01.03" LOG_CI_END="0.15690421988384717" LOG_CI_START="0.006319241262281037" LOG_EFFECT_SIZE="0.08161173057306408" MODIFIED="2014-11-10 14:45:48 +0800" MODIFIED_BY="[Empty name]" NO="3" P_CHI2="0.4939105479033703" P_Z="0.033631507920190075" STUDIES="3" TAU2="0.0" TOTAL_1="116" TOTAL_2="119" WEIGHT="37.862321080515386" Z="2.1244622684600736">
<NAME>1h</NAME>
<DICH_DATA CI_END="1.6854093770755643" CI_START="0.7749585748988226" EFFECT_SIZE="1.1428571428571428" ESTIMABLE="YES" EVENTS_1="24" EVENTS_2="21" LOG_CI_END="0.22670540586672472" LOG_CI_START="-0.11072151191135128" LOG_EFFECT_SIZE="0.05799194697768673" MODIFIED="2014-11-10 14:44:53 +0800" MODIFIED_BY="[Empty name]" ORDER="85" O_E="0.0" SE="0.19820624179302296" STUDY_ID="STD-Downing-1981" TOTAL_1="40" TOTAL_2="40" VAR="0.03928571428571428" WEIGHT="7.833691397653149"/>
<DICH_DATA CI_END="1.4507366935465598" CI_START="0.7819572401929502" EFFECT_SIZE="1.0650887573964498" ESTIMABLE="YES" EVENTS_1="27" EVENTS_2="26" LOG_CI_END="0.16158859581709156" LOG_CI_START="-0.10681699483782638" LOG_EFFECT_SIZE="0.027385800489632576" MODIFIED="2014-11-10 14:45:13 +0800" MODIFIED_BY="[Empty name]" ORDER="86" O_E="0.0" SE="0.15766277257980038" STUDY_ID="STD-Gravenstein-1984" TOTAL_1="39" TOTAL_2="40" VAR="0.024857549857549857" WEIGHT="12.0672349656739"/>
<DICH_DATA CI_END="1.7155254148578614" CI_START="1.0433014077491325" EFFECT_SIZE="1.337837837837838" ESTIMABLE="YES" EVENTS_1="33" EVENTS_2="26" LOG_CI_END="0.2343971563477554" LOG_CI_START="0.01840979338539215" LOG_EFFECT_SIZE="0.12640347486657375" MODIFIED="2014-11-10 14:45:48 +0800" MODIFIED_BY="[Empty name]" ORDER="87" O_E="0.0" SE="0.12687204615878195" STUDY_ID="STD-Pandit-1985" TOTAL_1="37" TOTAL_2="39" VAR="0.0160965160965161" WEIGHT="17.961394717188334"/>
</DICH_SUBGROUP>
<DICH_SUBGROUP CHI2="0.7678772875931595" CI_END="1.4694880072267495" CI_START="0.9602321775227722" DF="2" EFFECT_SIZE="1.1878761168669656" ESTIMABLE="YES" EVENTS_1="73" EVENTS_2="62" I2="0.0" ID="CMP-004.01.04" LOG_CI_END="0.1671660460625962" LOG_CI_START="-0.017623744850466312" LOG_EFFECT_SIZE="0.07477115060606493" MODIFIED="2014-11-10 14:47:12 +0800" MODIFIED_BY="[Empty name]" NO="4" P_CHI2="0.6811733946417651" P_Z="0.11271363554998645" STUDIES="3" TAU2="0.0" TOTAL_1="116" TOTAL_2="119" WEIGHT="25.80798770965124" Z="1.5861131888985571">
<NAME>2h</NAME>
<DICH_DATA CI_END="1.9028194595242742" CI_START="0.7850598505374234" EFFECT_SIZE="1.2222222222222223" ESTIMABLE="YES" EVENTS_1="22" EVENTS_2="18" LOG_CI_END="0.279397584160939" LOG_CI_START="-0.10509723272313856" LOG_EFFECT_SIZE="0.0871501757189002" MODIFIED="2014-11-10 14:46:35 +0800" MODIFIED_BY="[Empty name]" ORDER="88" O_E="0.0" SE="0.22585415871774644" STUDY_ID="STD-Downing-1981" TOTAL_1="40" TOTAL_2="40" VAR="0.051010101010101" WEIGHT="6.095851713408656"/>
<DICH_DATA CI_END="2.0875947904498604" CI_START="0.8958226468003955" EFFECT_SIZE="1.3675213675213675" ESTIMABLE="YES" EVENTS_1="24" EVENTS_2="18" LOG_CI_END="0.3196462044117703" LOG_CI_START="-0.047777962592244066" LOG_EFFECT_SIZE="0.13593412090976315" MODIFIED="2014-11-10 14:46:53 +0800" MODIFIED_BY="[Empty name]" ORDER="89" O_E="0.0" SE="0.2158267744771176" STUDY_ID="STD-Gravenstein-1984" TOTAL_1="39" TOTAL_2="40" VAR="0.046581196581196575" WEIGHT="6.653414816059212"/>
<DICH_DATA CI_END="1.4718647918965422" CI_START="0.8140267591915618" EFFECT_SIZE="1.0945945945945945" ESTIMABLE="YES" EVENTS_1="27" EVENTS_2="26" LOG_CI_END="0.16786791677442475" LOG_CI_START="-0.0893613184790777" LOG_EFFECT_SIZE="0.039253299147673525" MODIFIED="2014-11-10 14:47:12 +0800" MODIFIED_BY="[Empty name]" ORDER="90" O_E="0.0" SE="0.15109772609315744" STUDY_ID="STD-Pandit-1985" TOTAL_1="37" TOTAL_2="39" VAR="0.02283052283052283" WEIGHT="13.058721180183372"/>
</DICH_SUBGROUP>
<DICH_SUBGROUP CHI2="0.0" CI_END="1.7812164375047412" CI_START="0.6620964233091154" DF="0" EFFECT_SIZE="1.085972850678733" ESTIMABLE="YES" EVENTS_1="18" EVENTS_2="17" I2="0.0" ID="CMP-004.01.05" LOG_CI_END="0.25071669425430454" LOG_CI_START="-0.17907875820131391" LOG_EFFECT_SIZE="0.03581896802649529" MODIFIED="2014-11-10 14:47:46 +0800" MODIFIED_BY="[Empty name]" NO="5" P_CHI2="1.0" P_Z="0.743906064038361" STUDIES="1" TAU2="0.0" TOTAL_1="39" TOTAL_2="40" WEIGHT="4.912718293244034" Z="0.32668510983173754">
<NAME>3h</NAME>
<DICH_DATA CI_END="1.7812164375047412" CI_START="0.6620964233091154" EFFECT_SIZE="1.085972850678733" ESTIMABLE="YES" EVENTS_1="18" EVENTS_2="17" LOG_CI_END="0.25071669425430454" LOG_CI_START="-0.17907875820131391" LOG_EFFECT_SIZE="0.03581896802649529" MODIFIED="2014-11-10 14:47:46 +0800" MODIFIED_BY="[Empty name]" ORDER="91" O_E="0.0" SE="0.2524639762942322" STUDY_ID="STD-Gravenstein-1984" TOTAL_1="39" TOTAL_2="40" VAR="0.06373805932629462" WEIGHT="4.912718293244034"/>
</DICH_SUBGROUP>
<DICH_SUBGROUP CHI2="0.9464866331463408" CI_END="1.5470889786019368" CI_START="0.7551980602832065" DF="2" EFFECT_SIZE="1.0809063769474716" ESTIMABLE="YES" EVENTS_1="41" EVENTS_2="39" I2="0.0" ID="CMP-004.01.06" LOG_CI_END="0.18951529224142402" LOG_CI_START="-0.121939134188512" LOG_EFFECT_SIZE="0.033788079026455975" MODIFIED="2014-11-10 14:48:37 +0800" MODIFIED_BY="[Empty name]" NO="6" P_CHI2="0.6229785127644285" P_Z="0.670652471064675" STUDIES="3" TAU2="0.0" TOTAL_1="116" TOTAL_2="119" WEIGHT="9.451386878982184" Z="0.42525270074172056">
<NAME>4h</NAME>
<DICH_DATA CI_END="2.3231838258692092" CI_START="0.6725683876588618" EFFECT_SIZE="1.25" ESTIMABLE="YES" EVENTS_1="15" EVENTS_2="12" LOG_CI_END="0.3660835754489753" LOG_CI_START="-0.17226354943286246" LOG_EFFECT_SIZE="0.09691001300805642" MODIFIED="2014-11-10 14:48:03 +0800" MODIFIED_BY="[Empty name]" ORDER="92" O_E="0.0" SE="0.31622776601683794" STUDY_ID="STD-Downing-1981" TOTAL_1="40" TOTAL_2="40" VAR="0.1" WEIGHT="3.163459914937399"/>
<DICH_DATA CI_END="2.1510638165493035" CI_START="0.651078399352083" EFFECT_SIZE="1.183431952662722" ESTIMABLE="YES" EVENTS_1="15" EVENTS_2="13" LOG_CI_END="0.33265329498257806" LOG_CI_START="-0.18636671288196263" LOG_EFFECT_SIZE="0.07314329105030767" MODIFIED="2014-11-10 14:48:24 +0800" MODIFIED_BY="[Empty name]" ORDER="93" O_E="0.0" SE="0.3048749218101055" STUDY_ID="STD-Gravenstein-1984" TOTAL_1="39" TOTAL_2="40" VAR="0.09294871794871795" WEIGHT="3.3987876859045367"/>
<DICH_DATA CI_END="1.5849474201354703" CI_START="0.43275311793170695" EFFECT_SIZE="0.8281853281853282" ESTIMABLE="YES" EVENTS_1="11" EVENTS_2="14" LOG_CI_END="0.20001485928323862" LOG_CI_START="-0.3637597944042561" LOG_EFFECT_SIZE="-0.08187246756050877" MODIFIED="2014-11-10 14:48:37 +0800" MODIFIED_BY="[Empty name]" ORDER="94" O_E="0.0" SE="0.33116402230557845" STUDY_ID="STD-Pandit-1985" TOTAL_1="37" TOTAL_2="39" VAR="0.10966960966960967" WEIGHT="2.8891392781402483"/>
</DICH_SUBGROUP>
<DICH_SUBGROUP CHI2="0.0" CI_END="3.996872599763716" CI_START="0.7734582484835333" DF="0" EFFECT_SIZE="1.7582417582417582" ESTIMABLE="YES" EVENTS_1="12" EVENTS_2="7" I2="0.0" ID="CMP-004.01.07" LOG_CI_END="0.6017203053525715" LOG_CI_START="-0.11156312468290909" LOG_EFFECT_SIZE="0.24507859033483118" MODIFIED="2014-11-10 14:49:03 +0800" MODIFIED_BY="[Empty name]" NO="7" P_CHI2="1.0" P_Z="0.17802645521148766" STUDIES="1" TAU2="0.0" TOTAL_1="39" TOTAL_2="40" WEIGHT="1.81615609522376" Z="1.3468564955005944">
<NAME>5h</NAME>
<DICH_DATA CI_END="3.996872599763716" CI_START="0.7734582484835333" EFFECT_SIZE="1.7582417582417582" ESTIMABLE="YES" EVENTS_1="12" EVENTS_2="7" LOG_CI_END="0.6017203053525715" LOG_CI_START="-0.11156312468290909" LOG_EFFECT_SIZE="0.24507859033483118" MODIFIED="2014-11-10 14:49:03 +0800" MODIFIED_BY="[Empty name]" ORDER="95" O_E="0.0" SE="0.4189862176127641" STUDY_ID="STD-Gravenstein-1984" TOTAL_1="39" TOTAL_2="40" VAR="0.17554945054945054" WEIGHT="1.81615609522376"/>
</DICH_SUBGROUP>
<DICH_SUBGROUP CHI2="1.1506406986892252E-31" CI_END="3.579530691565993" CI_START="0.5224468936762664" DF="0" EFFECT_SIZE="1.3675213675213675" ESTIMABLE="YES" EVENTS_1="8" EVENTS_2="6" I2="100.0" ID="CMP-004.01.08" LOG_CI_END="0.553826090491975" LOG_CI_START="-0.2819578486724488" LOG_EFFECT_SIZE="0.13593412090976315" MODIFIED="2014-11-10 14:49:16 +0800" MODIFIED_BY="[Empty name]" NO="8" P_CHI2="0.0" P_Z="0.5237682827156962" STUDIES="1" TAU2="0.0" TOTAL_1="39" TOTAL_2="40" WEIGHT="1.3265235615727613" Z="0.6375475018570198">
<NAME>6h</NAME>
<DICH_DATA CI_END="3.579530691565993" CI_START="0.5224468936762664" EFFECT_SIZE="1.3675213675213675" ESTIMABLE="YES" EVENTS_1="8" EVENTS_2="6" LOG_CI_END="0.553826090491975" LOG_CI_START="-0.2819578486724488" LOG_EFFECT_SIZE="0.13593412090976315" MODIFIED="2014-11-10 14:49:16 +0800" MODIFIED_BY="[Empty name]" ORDER="96" O_E="0.0" SE="0.4909436230624052" STUDY_ID="STD-Gravenstein-1984" TOTAL_1="39" TOTAL_2="40" VAR="0.24102564102564097" WEIGHT="1.3265235615727613"/>
</DICH_SUBGROUP>
</DICH_OUTCOME>
</COMPARISON>
<COMPARISON ID="CMP-005" MODIFIED="2014-11-11 16:21:49 +0800" MODIFIED_BY="[Empty name]" NO="5">
<NAME>over evaluation with morphine</NAME>
<DICH_OUTCOME CHI2="0.7114035657493483" CI_END="1.4906432836005097" CI_START="1.0018167696725861" CI_STUDY="95" CI_TOTAL="95" DF="4" EFFECT_MEASURE="RR" EFFECT_SIZE="1.222027593432652" ESTIMABLE="YES" EVENTS_1="101" EVENTS_2="87" I2="0.0" I2_Q="0.0" ID="CMP-005.01" LOG_CI_END="0.17337372762544118" LOG_CI_START="7.882971831135345E-4" LOG_EFFECT_SIZE="0.08708101240427735" METHOD="MH" MODIFIED="2014-11-11 16:21:49 +0800" MODIFIED_BY="[Empty name]" NO="1" P_CHI2="0.9499152234941195" P_Q="0.5689703669153376" P_Z="0.04794353703478285" Q="0.32440855897492255" RANDOM="YES" SCALE="1000.0" SORT_BY="STUDY" STUDIES="3" SUBGROUPS="YES" SUBGROUP_TEST="YES" SWAP_EVENTS="NO" TAU2="0.0" TOTALS="YES" TOTAL_1="191" TOTAL_2="201" WEIGHT="100.0" Z="1.9778685560216331">
<NAME>overall evaluation for physician</NAME>
<GROUP_LABEL_1>Dezocine</GROUP_LABEL_1>
<GROUP_LABEL_2>Morphine</GROUP_LABEL_2>
<GRAPH_LABEL_1>Dezocine</GRAPH_LABEL_1>
<GRAPH_LABEL_2>Morphine</GRAPH_LABEL_2>
<DICH_SUBGROUP CHI2="0.2219011386481114" CI_END="1.4920479332389793" CI_START="0.9280979969002688" DF="2" EFFECT_SIZE="1.176761104947934" ESTIMABLE="YES" EVENTS_1="63" EVENTS_2="57" I2="0.0" ID="CMP-005.01.01" LOG_CI_END="0.17378277542002882" LOG_CI_START="-0.032406164658245716" LOG_EFFECT_SIZE="0.07068830538089153" MODIFIED="2014-11-11 16:21:46 +0800" MODIFIED_BY="[Empty name]" NO="1" P_CHI2="0.8949829898057289" P_Z="0.17898739429371788" STUDIES="3" TAU2="0.0" TOTAL_1="114" TOTAL_2="120" WEIGHT="70.06119294251044" Z="1.343879381911761">
<NAME>physician satisfaction</NAME>
<DICH_DATA CI_END="1.8952994815773156" CI_START="0.6142181935563549" EFFECT_SIZE="1.0789473684210527" ESTIMABLE="YES" EVENTS_1="15" EVENTS_2="15" LOG_CI_END="0.2776778438133754" LOG_CI_START="-0.21167732360752473" LOG_EFFECT_SIZE="0.033000260102925345" MODIFIED="2014-11-10 14:53:00 +0800" MODIFIED_BY="[Empty name]" ORDER="97" O_E="0.0" SE="0.2874496476901826" STUDY_ID="STD-Edwards-1986" TOTAL_1="38" TOTAL_2="41" VAR="0.0826272999572101" WEIGHT="12.43826779027379"/>
<DICH_DATA CI_END="1.7540865129775258" CI_START="0.7326071397624672" EFFECT_SIZE="1.1336032388663968" ESTIMABLE="YES" EVENTS_1="21" EVENTS_2="19" LOG_CI_END="0.24405100931633514" LOG_CI_START="-0.13512885315122816" LOG_EFFECT_SIZE="0.05446107808255351" MODIFIED="2014-11-10 14:53:26 +0800" MODIFIED_BY="[Empty name]" ORDER="98" O_E="0.0" SE="0.22273212818403726" STUDY_ID="STD-Gravenstein-1984" TOTAL_1="39" TOTAL_2="40" VAR="0.0496096009253904" WEIGHT="20.71656422313721"/>
<DICH_DATA CI_END="1.7161016806360814" CI_START="0.8921843595578844" EFFECT_SIZE="1.237367802585194" ESTIMABLE="YES" EVENTS_1="27" EVENTS_2="23" LOG_CI_END="0.23454301663092647" LOG_CI_START="-0.049545394429129176" LOG_EFFECT_SIZE="0.09249881110089866" MODIFIED="2014-11-10 14:53:46 +0800" MODIFIED_BY="[Empty name]" ORDER="99" O_E="0.0" SE="0.16687493891699132" STUDY_ID="STD-Pandit-1985" TOTAL_1="37" TOTAL_2="39" VAR="0.027847245238549583" WEIGHT="36.906360929099456"/>
</DICH_SUBGROUP>
<DICH_SUBGROUP CHI2="0.1770393513195218" CI_END="1.919338154073427" CI_START="0.9283958668770407" DF="1" EFFECT_SIZE="1.3348803726855745" ESTIMABLE="YES" EVENTS_1="38" EVENTS_2="30" I2="0.0" ID="CMP-005.01.02" LOG_CI_END="0.28315149662729416" LOG_CI_START="-0.03226680164620372" LOG_EFFECT_SIZE="0.12544234749054523" MODIFIED="2014-11-11 16:21:49 +0800" MODIFIED_BY="[Empty name]" NO="2" P_CHI2="0.6739300239769741" P_Z="0.1190055054753001" STUDIES="2" TAU2="0.0" TOTAL_1="77" TOTAL_2="81" WEIGHT="29.938807057489548" Z="1.558961446202723">
<NAME>patient satisfaction</NAME>
<DICH_DATA CI_END="2.379859980714011" CI_START="0.8696141291273787" EFFECT_SIZE="1.4385964912280702" ESTIMABLE="YES" EVENTS_1="20" EVENTS_2="15" LOG_CI_END="0.37655140605142823" LOG_CI_START="-0.06067341262897764" LOG_EFFECT_SIZE="0.1579389967112253" MODIFIED="2014-11-11 16:14:20 +0800" MODIFIED_BY="[Empty name]" ORDER="108" O_E="0.0" SE="0.2568280227906282" STUDY_ID="STD-Edwards-1986" TOTAL_1="38" TOTAL_2="41" VAR="0.06596063329054344" WEIGHT="15.581119106726359"/>
<DICH_DATA CI_END="2.079278823418576" CI_START="0.7285184085690772" EFFECT_SIZE="1.2307692307692308" ESTIMABLE="YES" EVENTS_1="18" EVENTS_2="15" LOG_CI_END="0.3179127304824052" LOG_CI_START="-0.13755946978422912" LOG_EFFECT_SIZE="0.09017663034908803" MODIFIED="2014-11-11 16:14:20 +0800" MODIFIED_BY="[Empty name]" ORDER="109" O_E="0.0" SE="0.2675466250603744" STUDY_ID="STD-Gravenstein-1984" TOTAL_1="39" TOTAL_2="40" VAR="0.07158119658119658" WEIGHT="14.35768795076319"/>
</DICH_SUBGROUP>
</DICH_OUTCOME>
</COMPARISON>
<COMPARISON ID="CMP-006" MODIFIED="2015-01-29 11:26:28 +0800" MODIFIED_BY="[Empty name]" NO="6">
<NAME>adverse events with morphine</NAME>
<DICH_OUTCOME CHI2="3.2724623933551165" CI_END="2.9310746045440386" CI_START="0.14299890242538624" CI_STUDY="95" CI_TOTAL="95" DF="2" EFFECT_MEASURE="RR" EFFECT_SIZE="0.6474105740383922" ESTIMABLE="YES" EVENTS_1="6" EVENTS_2="9" I2="38.88394243854136" I2_Q="0.0" ID="CMP-006.01" LOG_CI_END="0.46702687266206394" LOG_CI_START="-0.8446672959085574" LOG_EFFECT_SIZE="-0.18882021162324675" METHOD="MH" MODIFIED="2015-01-29 11:26:28 +0800" MODIFIED_BY="[Empty name]" NO="1" P_CHI2="0.19471266528548314" P_Q="1.0" P_Z="0.5725641931364238" Q="0.0" RANDOM="YES" SCALE="1000.0" SORT_BY="STUDY" STUDIES="3" SUBGROUPS="NO" SUBGROUP_TEST="YES" SWAP_EVENTS="NO" TAU2="0.7146145745792049" TOTALS="YES" TOTAL_1="115" TOTAL_2="120" WEIGHT="100.0" Z="0.5642791181088793">
<NAME>10mg</NAME>
<GROUP_LABEL_1>Dezocine</GROUP_LABEL_1>
<GROUP_LABEL_2>Morphine</GROUP_LABEL_2>
<GRAPH_LABEL_1>Dezocine</GRAPH_LABEL_1>
<GRAPH_LABEL_2>Morphine</GRAPH_LABEL_2>
<DICH_DATA CI_END="4.038645960707643" CI_START="0.009904309609993965" EFFECT_SIZE="0.2" ESTIMABLE="YES" EVENTS_1="0" EVENTS_2="2" LOG_CI_END="0.6062357833382839" LOG_CI_START="-2.0041757920103214" LOG_EFFECT_SIZE="-0.6989700043360187" MODIFIED="2014-11-11 15:56:37 +0800" MODIFIED_BY="[Empty name]" ORDER="100" O_E="0.0" SE="1.5333686811054679" STUDY_ID="STD-Downing-1981" TOTAL_1="40" TOTAL_2="40" VAR="2.351219512195122" WEIGHT="19.363850951549335"/>
<DICH_DATA CI_END="7.017630385670176" CI_START="0.46079475701649064" EFFECT_SIZE="1.7982456140350878" ESTIMABLE="YES" EVENTS_1="5" EVENTS_2="3" LOG_CI_END="0.8461904904551804" LOG_CI_START="-0.3364924710166169" LOG_EFFECT_SIZE="0.2548490097192817" MODIFIED="2014-11-11 15:56:52 +0800" MODIFIED_BY="[Empty name]" ORDER="101" O_E="0.0" SE="0.6947138259436112" STUDY_ID="STD-Edwards-1986" TOTAL_1="38" TOTAL_2="41" VAR="0.4826272999572101" WEIGHT="49.58593210036588"/>
<DICH_DATA CI_END="2.2501439333267212" CI_START="0.030859968900555673" EFFECT_SIZE="0.2635135135135135" ESTIMABLE="YES" EVENTS_1="1" EVENTS_2="4" LOG_CI_END="0.3522102992003696" LOG_CI_START="-1.5106045159372863" LOG_EFFECT_SIZE="-0.5791971083684583" MODIFIED="2014-11-11 15:57:12 +0800" MODIFIED_BY="[Empty name]" ORDER="102" O_E="0.0" SE="1.0942266434939096" STUDY_ID="STD-Pandit-1985" TOTAL_1="37" TOTAL_2="39" VAR="1.1973319473319475" WEIGHT="31.05021694808479"/>
</DICH_OUTCOME>
</COMPARISON>
</ANALYSES_AND_DATA>
<FIGURES MODIFIED="2014-11-11 16:10:36 +0800" MODIFIED_BY="[Empty name]"/>
<FEEDBACK/>
<APPENDICES/>
<EXTENSIONS/>
</COCHRANE_REVIEW>
